# Supplementary material for: N-(3,5-Dichloro­phen­yl)-2-(naphthalen-1-yl)acetamide
Source: Acta Crystallogr Sect E Struct Rep Online. 2011 Oct 12;67(Pt 11):o2941–2. doi: 10.1107/S1600536811041468 (PMC3247353; doi:10.1107/S1600536811041468)
Supplement: Supplementary file 2 [file e-67-o2941-Isup2.hkl]

# 
# h,k,l, Fc-squared, Fo-squared, sigma(Fo-squared) and status flag 
# 
data_I
_shelx_title ' bks5m in P2(1)/c (R.T.)' 
_shelx_refln_list_code          4 
_shelx_F_calc_maximum      214.32 
_exptl_crystal_F_000       680.00 
_reflns_d_resolution_high  0.7105 
 
loop_ 
 _symmetry_equiv_pos_as_xyz 
 'x, y, z' 
 '-x, y+1/2, -z+1/2' 
 '-x, -y, -z' 
 'x, -y-1/2, z-1/2' 
 
_cell_length_a     7.8090 
_cell_length_b    24.8110 
_cell_length_c     9.6783 
_cell_angle_alpha  90.000 
_cell_angle_beta  125.050 
_cell_angle_gamma  90.000 
 
_shelx_F_squared_multiplier     1.000 
 
loop_ 
 _refln_index_h 
 _refln_index_k 
 _refln_index_l 
 _refln_F_squared_calc 
 _refln_F_squared_meas 
 _refln_F_squared_sigma 
 _refln_observed_status 
   1   0   0      289.27      405.91     11.71 o 
   2   0   0     6062.36     6486.66    100.28 o 
   3   0   0      191.53      186.15      5.13 o 
   4   0   0      114.68      111.08      7.72 o 
   5   0   0      249.57      269.40     10.10 o 
   6   0   0       13.30       10.90      5.91 o 
   7   0   0       97.55       82.25     10.92 o 
   8   0   0       46.80       53.40     10.19 o 
   1   1   0      668.42      722.11     15.28 o 
   2   1   0     2433.26     2579.52     37.39 o 
   3   1   0       36.71       40.36      4.72 o 
   4   1   0      180.91      178.59      4.44 o 
   5   1   0       95.28      131.30      5.16 o 
   6   1   0        0.08       -1.77      3.71 o 
   7   1   0       60.45       67.66      7.42 o 
   8   1   0        4.96       23.68      6.11 o 
   1   2   0     3858.83     3799.90     75.90 o 
   2   2   0        8.57        8.52      2.71 o 
   3   2   0     1162.18     1175.92     19.82 o 
   4   2   0       77.91       83.32      4.50 o 
   5   2   0      295.90      267.92      5.76 o 
   6   2   0        6.88        7.24      2.67 o 
   7   2   0        0.50        3.37      4.80 o 
   8   2   0        1.29        4.61      5.32 o 
   1   3   0     1618.10     1508.00     32.09 o 
   2   3   0     2585.01     2688.31     46.96 o 
   3   3   0      532.66      493.67      9.54 o 
   4   3   0      428.04      456.10      8.27 o 
   5   3   0      168.79      194.10      5.11 o 
   6   3   0       72.62       57.72      4.17 o 
   7   3   0        2.10       -2.34      4.50 o 
   8   3   0        0.85       10.65      5.69 o 
   0   4   0     9542.91     8164.07    270.78 o 
   1   4   0      563.92      655.73     11.04 o 
   2   4   0      104.82       98.68      2.59 o 
   3   4   0       58.74       69.18      4.50 o 
   4   4   0      119.10      124.93      7.08 o 
   5   4   0      136.19      171.27      7.20 o 
   6   4   0       86.27       93.37      4.22 o 
   7   4   0       24.29       30.12      3.75 o 
   8   4   0        7.02        6.96      8.33 o 
   1   5   0     4970.46     4848.74     68.71 o 
   2   5   0     1217.06     1352.87     16.36 o 
   3   5   0      672.78      616.49      9.20 o 
   4   5   0        0.33        0.78      2.07 o 
   5   5   0      842.11      818.27     12.96 o 
   6   5   0       49.09       59.29      3.80 o 
   7   5   0        6.40        5.32      3.22 o 
   8   5   0        7.37       14.72      8.60 o 
   0   6   0    10146.04     9937.72    331.62 o 
   1   6   0      416.69      382.40      7.63 o 
   2   6   0     1265.64     1145.11     13.55 o 
   3   6   0     1365.16     1313.39     14.64 o 
   4   6   0       19.77       20.45      2.34 o 
   5   6   0       35.50       65.67      6.22 o 
   6   6   0        9.64       16.38      2.90 o 
   7   6   0        0.01       -1.56      6.59 o 
   8   6   0        2.54        7.79      4.10 o 
   1   7   0      830.30      772.36     13.71 o 
   2   7   0     1793.83     1795.48     20.71 o 
   3   7   0      324.71      342.96      4.97 o 
   4   7   0      335.91      293.58      5.40 o 
   5   7   0      275.84      277.28      6.50 o 
   6   7   0       36.38       34.13      3.40 o 
   7   7   0       34.88       32.99      4.72 o 
   8   7   0        1.32        6.16      3.81 o 
   0   8   0     2484.64     2464.49     39.31 o 
   1   8   0     1011.50      963.68     20.23 o 
   2   8   0       23.31       36.95      1.80 o 
   3   8   0     2186.31     2063.66     20.99 o 
   4   8   0      261.37      206.90      5.03 o 
   5   8   0        3.39       12.69      2.52 o 
   6   8   0       28.44       37.74      4.38 o 
   7   8   0        2.91        1.69      5.05 o 
   8   8   0        0.31        1.70      3.87 o 
   1   9   0     9202.46     8670.92    154.89 o 
   2   9   0      352.86      312.26      5.09 o 
   3   9   0     1064.46      919.33     10.22 o 
   4   9   0       27.41       31.13      3.21 o 
   5   9   0      279.49      253.59      5.62 o 
   6   9   0      126.86      113.78     11.70 o 
   7   9   0        1.77        6.44      4.03 o 
   8   9   0        5.22        3.51      4.13 o 
   0  10   0     1615.20     1596.85     29.61 o 
   1  10   0       20.59       52.87      4.05 o 
   2  10   0       28.80       21.14      1.96 o 
   3  10   0      124.78      119.04      2.81 o 
   4  10   0      121.35      116.11      4.91 o 
   5  10   0      114.21      115.66      4.00 o 
   6  10   0      107.71      132.50     10.47 o 
   7  10   0       18.74       22.41      4.79 o 
   8  10   0        2.26        8.71      4.30 o 
   1  11   0      125.04      137.23      4.14 o 
   2  11   0       85.30       54.13      3.00 o 
   3  11   0      251.91      223.89      7.97 o 
   4  11   0      121.64      122.51      4.85 o 
   5  11   0        3.13        5.64      2.46 o 
   6  11   0        0.38        4.88      3.55 o 
   7  11   0        0.02        0.09      3.86 o 
   8  11   0        0.04       -0.19      4.23 o 
   0  12   0       74.75       70.41      3.27 o 
   1  12   0        0.60       15.88      2.99 o 
   2  12   0       65.33       62.44      3.33 o 
   3  12   0      120.32      115.32      4.75 o 
   4  12   0        0.17       -1.96      1.96 o 
   5  12   0       10.96       10.71      2.69 o 
   6  12   0        0.02        0.56      3.48 o 
   7  12   0       15.72       23.03      5.09 o 
   8  12   0        0.51        5.18      4.49 o 
   1  13   0      232.37      191.11      5.46 o 
   2  13   0       19.76       11.82      2.10 o 
   3  13   0       37.08       45.12      4.22 o 
   4  13   0       39.73       40.89      4.57 o 
   5  13   0      165.49      153.89      5.59 o 
   6  13   0        2.75       -0.47      2.65 o 
   7  13   0        0.84        9.70      6.86 o 
   8  13   0        0.23        0.09      6.65 o 
   0  14   0       20.03       27.25      2.24 o 
   1  14   0       10.56       10.03      2.07 o 
   2  14   0      242.35      222.37      5.90 o 
   3  14   0       17.14       25.10      3.42 o 
   4  14   0      307.59      275.42      7.22 o 
   5  14   0       17.07       18.21      3.01 o 
   6  14   0        1.54        0.90      2.94 o 
   7  14   0        0.21        8.87      6.17 o 
   8  14   0        0.26        3.57      4.68 o 
   1  15   0     1106.59      953.68     12.82 o 
   2  15   0       37.87       31.46      4.31 o 
   3  15   0       78.47       85.55      4.31 o 
   4  15   0      271.99      291.52      7.63 o 
   5  15   0        3.06        3.76      2.76 o 
   6  15   0       68.43       60.72      4.58 o 
   7  15   0        4.58       12.49      9.52 o 
   8  15   0        1.93       10.81      9.67 o 
   0  16   0      419.28      378.10      7.60 o 
   1  16   0      174.21      176.08      5.12 o 
   2  16   0       22.95       27.16      3.34 o 
   3  16   0      154.23      166.20      5.66 o 
   4  16   0        6.43        8.36      2.73 o 
   5  16   0       16.53       15.41      3.16 o 
   6  16   0        0.00        2.75      2.98 o 
   7  16   0        0.00       17.06      5.91 o 
   1  17   0      288.47      299.28      6.04 o 
   2  17   0     1025.44      923.45     15.67 o 
   3  17   0      336.81      304.80      7.56 o 
   4  17   0      194.97      186.64      6.47 o 
   5  17   0        0.30        1.88      2.74 o 
   6  17   0        3.61        4.63      5.29 o 
   7  17   0       13.92       16.85     10.98 o 
   0  18   0      147.82      151.27      6.02 o 
   1  18   0       94.27       95.56      3.87 o 
   2  18   0      229.11      213.31      6.58 o 
   3  18   0       97.72       98.28      5.17 o 
   4  18   0       38.27       32.49      3.81 o 
   5  18   0        2.74        3.53      2.83 o 
   6  18   0       15.06       15.95      6.03 o 
   7  18   0        0.00        1.16      3.58 o 
   1  19   0       54.51       70.65      4.62 o 
   2  19   0      137.35      124.85      5.16 o 
   3  19   0       14.27       16.38      3.15 o 
   4  19   0        1.65        1.71      2.86 o 
   5  19   0       12.33       14.33      3.32 o 
   6  19   0        0.28        8.05      6.86 o 
   7  19   0        8.90       10.93      7.38 o 
   0  20   0      400.59      339.20     40.39 o 
   1  20   0       34.33       31.40      3.17 o 
   2  20   0       84.38       80.05      4.68 o 
   3  20   0        7.11        5.30      3.27 o 
   4  20   0       23.29       19.30      3.60 o 
   5  20   0       12.59       14.88      3.74 o 
   6  20   0        0.11       10.81      6.84 o 
   7  20   0        0.04        1.44      7.20 o 
   1  21   0       58.52       75.35      4.40 o 
   2  21   0      187.88      184.64      6.41 o 
   3  21   0        0.67        1.89      3.03 o 
   4  21   0       19.71       13.57      5.36 o 
   5  21   0        7.18        8.37      4.15 o 
   6  21   0        0.88        8.70      3.87 o 
   7  21   0        7.17       15.24      7.81 o 
   0  22   0      273.97      311.17     16.65 o 
   1  22   0      411.54      389.32     13.88 o 
   2  22   0      243.42      230.47      7.16 o 
   3  22   0      122.15      105.75      5.76 o 
   4  22   0        5.16        9.20      3.56 o 
   5  22   0        0.04       -0.43      4.95 o 
   6  22   0       21.67       18.35      4.25 o 
   1  23   0       53.85       48.18      7.13 o 
   2  23   0        0.05        1.90      2.98 o 
   3  23   0        4.37        9.20      3.47 o 
   4  23   0        1.89       10.07      3.61 o 
   5  23   0       14.85       11.15      3.97 o 
   6  23   0        0.58        6.54      6.09 o 
   0  24   0      263.52      280.95     14.15 o 
   1  24   0       21.15       43.86      6.94 o 
   2  24   0      520.50      518.06     16.42 o 
   3  24   0      180.21      187.83      9.21 o 
   4  24   0        1.83        6.35      3.64 o 
   5  24   0        0.17        1.24      3.68 o 
   6  24   0        5.38        7.58      5.34 o 
   1  25   0      164.53      183.04     10.85 o 
   2  25   0        7.35       17.08      5.75 o 
   3  25   0        8.75       17.34      3.87 o 
   4  25   0        5.37       10.53      3.89 o 
   5  25   0        8.61       12.61      7.08 o 
   6  25   0        4.08       10.54      5.66 o 
   0  26   0      151.71      191.31     12.39 o 
   1  26   0       14.41       31.29      6.76 o 
   2  26   0        0.84        7.73      5.65 o 
   3  26   0       77.01       99.97     10.18 o 
   4  26   0       11.42       13.89      4.14 o 
   5  26   0       10.10       19.67      4.58 o 
   6  26   0        0.00       12.66      9.02 o 
   1  27   0       14.95       34.02      6.73 o 
   2  27   0      143.86      164.35     12.37 o 
   3  27   0       30.36       52.00      8.41 o 
   4  27   0        9.95        8.99      3.90 o 
   5  27   0        0.27        9.03      4.45 o 
   0  28   0       92.75      156.90     25.05 o 
   1  28   0        0.08       23.86     12.58 o 
   2  28   0        0.61       18.36     13.06 o 
   3  28   0       34.50       30.81     16.08 o 
   4  28   0        3.92       10.77      9.91 o 
   5  28   0        1.24       12.83      5.33 o 
   1  29   0       21.64       28.44      7.04 o 
   2  29   0        5.15       15.69      7.24 o 
   3  29   0        1.39        8.69      8.92 o 
   4  29   0       21.72       35.46      8.29 o 
   0  30   0        0.10       12.17     18.99 o 
   1  30   0        1.56        4.55      6.12 o 
   2  30   0        4.43       33.45     18.24 o 
   3  30   0        7.25       31.16      8.34 o 
   4  30   0       21.58       24.99      8.06 o 
   1  31   0       13.34       26.34     14.59 o 
   2  31   0        6.24       19.39     16.08 o 
   3  31   0       14.20       11.98      8.43 o 
   4  31   0       19.75       39.98     20.66 o 
   0  32   0        0.22       17.89     21.08 o 
   1  32   0        8.05       15.68     15.75 o 
   2  32   0        9.16       23.73     21.27 o 
   3  32   0       11.96       44.73     21.98 o 
   1  33   0       30.32       58.25     18.93 o 
   2  33   0        0.29       -0.44     22.10 o 
   0  34   0       31.82       57.89     24.58 o 
  -9   1   1        7.48       16.01      5.71 o 
  -8   1   1        9.21       15.40      5.39 o 
  -7   1   1       28.68       49.33      3.17 o 
  -6   1   1        0.79       11.27      2.65 o 
  -5   1   1      119.54      130.53      3.43 o 
  -4   1   1       93.12      102.99      4.04 o 
  -3   1   1       18.21       26.50      2.24 o 
  -2   1   1    26005.17    30161.08    715.04 o 
  -1   1   1       75.56       94.07      4.40 o 
   0   1   1     1231.66     1452.76     61.43 o 
   1   1   1     7584.48     7968.52    118.61 o 
   2   1   1       98.71       97.69      5.53 o 
   3   1   1     3980.29     4084.52     66.10 o 
   4   1   1      541.16      508.25     10.37 o 
   5   1   1       32.46       35.48      3.81 o 
   6   1   1        7.22        7.77      7.57 o 
   7   1   1       25.36       34.73      6.63 o 
   8   1   1        8.43       11.70      6.15 o 
  -9   2   1        0.25       11.03      8.22 o 
  -8   2   1        1.47        4.16      3.04 o 
  -7   2   1       11.47       12.84      3.09 o 
  -6   2   1       93.79       96.85      3.80 o 
  -5   2   1       50.11       71.08      2.85 o 
  -4   2   1      488.39      485.95      6.92 o 
  -3   2   1      164.64      178.07      6.20 o 
  -1   2   1      313.18      326.03      6.20 o 
   0   2   1     6296.99     6778.20    110.92 o 
   1   2   1      496.31      388.71      5.79 o 
   2   2   1       79.76       48.58      5.93 o 
   3   2   1      155.89      234.18     11.71 o 
   4   2   1       60.04       80.72      4.30 o 
   5   2   1       13.02        7.32      3.02 o 
   6   2   1       15.49       11.42      4.99 o 
   7   2   1       17.90       32.99      6.61 o 
   8   2   1        0.41       11.22      6.02 o 
  -9   3   1       38.85       41.50     10.42 o 
  -8   3   1        8.38        4.55      3.21 o 
  -7   3   1        4.76       11.58      3.09 o 
  -6   3   1        5.78       12.26      2.41 o 
  -5   3   1       94.40      104.03      4.05 o 
  -4   3   1      462.44      388.67      7.79 o 
  -3   3   1      946.21      952.78     21.43 o 
  -2   3   1     1303.52     1361.77     22.24 o 
  -1   3   1     1060.65     1074.44     21.09 o 
   0   3   1     2922.63     3027.22     35.70 o 
   1   3   1        1.30       25.51      1.78 o 
   2   3   1       88.63       88.39      4.47 o 
   3   3   1       73.71      107.86      4.80 o 
   4   3   1        0.02        0.66      1.64 o 
   5   3   1        0.05        0.59      1.92 o 
   6   3   1        2.29        3.55      4.44 o 
   7   3   1       85.49       93.84      8.72 o 
   8   3   1        0.27        2.39      8.77 o 
  -9   4   1        1.49       21.41      8.95 o 
  -8   4   1        5.60        7.11      8.20 o 
  -7   4   1      143.06      136.50      5.91 o 
  -6   4   1      119.82      123.43      4.86 o 
  -5   4   1       97.82      102.67      5.13 o 
  -4   4   1      452.00      416.57     10.63 o 
  -3   4   1      156.00      157.09      4.50 o 
  -2   4   1    45932.36    48298.44    747.79 o 
  -1   4   1     1705.76     1478.44     18.92 o 
   0   4   1     2261.66     2189.32     27.82 o 
   1   4   1     2606.57     2714.70     38.63 o 
   2   4   1        8.74       11.19      2.96 o 
   3   4   1       48.08       54.21      6.24 o 
   4   4   1        0.42        2.38      1.74 o 
   5   4   1      117.18      114.68      5.69 o 
   6   4   1       35.81       39.72      3.34 o 
   7   4   1        1.96        9.55      5.42 o 
   8   4   1        1.13       10.22      8.58 o 
  -9   5   1       11.34       34.03      9.60 o 
  -8   5   1       10.00       10.46      4.04 o 
  -7   5   1       53.93       84.80      6.41 o 
  -6   5   1        0.36        7.26      2.48 o 
  -5   5   1      659.91      611.06     10.83 o 
  -4   5   1     1114.85     1041.98     18.77 o 
  -3   5   1      381.36      366.24      6.36 o 
  -2   5   1     6643.90     7242.90    178.82 o 
  -1   5   1     2961.32     3019.24     46.16 o 
   0   5   1     2013.88     1975.50     25.00 o 
   1   5   1       31.03       34.61      1.63 o 
   2   5   1     1208.39     1251.51     24.20 o 
   3   5   1      735.21      737.95     11.93 o 
   4   5   1        5.54        9.54      2.01 o 
   5   5   1       27.62       30.12      4.13 o 
   6   5   1        0.01        2.55      2.52 o 
   7   5   1       24.64       27.37      9.33 o 
   8   5   1        9.01       13.57      9.03 o 
  -9   6   1        0.20        0.20      6.76 o 
  -8   6   1        0.01        3.19      3.91 o 
  -7   6   1       66.60       67.10      4.88 o 
  -6   6   1       58.65       53.31      3.19 o 
  -5   6   1      151.31      168.76      4.18 o 
  -4   6   1      190.47      175.59      4.00 o 
  -3   6   1       30.86       47.18      2.43 o 
  -2   6   1      292.52      283.52      4.79 o 
  -1   6   1     4526.92     4350.90     71.73 o 
   0   6   1      907.59      964.22     10.91 o 
   1   6   1      426.88      440.34      6.32 o 
   2   6   1     1188.05     1117.87     12.37 o 
   3   6   1      186.97      207.17     13.88 o 
   4   6   1       94.05       94.47      5.44 o 
   5   6   1        8.75        5.27      2.45 o 
   6   6   1        0.00        1.42      2.51 o 
   7   6   1        0.29       -0.46      3.34 o 
   8   6   1        0.02        4.46      8.80 o 
  -9   7   1        1.78       -1.79      3.71 o 
  -8   7   1        0.02        8.31      4.05 o 
  -7   7   1        0.27       13.42      4.15 o 
  -6   7   1        0.01        3.59      2.39 o 
  -5   7   1        1.36        3.93      1.71 o 
  -4   7   1      131.54      142.81      4.35 o 
  -3   7   1        9.77        7.77      1.36 o 
  -2   7   1      446.56      401.87      6.56 o 
  -1   7   1     1097.55     1002.22     21.92 o 
   0   7   1      239.53      218.34      3.46 o 
   1   7   1     1929.63     1793.19     24.86 o 
   2   7   1        1.09        1.40      1.03 o 
   3   7   1       33.66       32.59      2.94 o 
   4   7   1      143.62      144.80      6.30 o 
   5   7   1       29.97       47.17      4.60 o 
   6   7   1        0.22        3.11      2.71 o 
   7   7   1        3.39        2.95      3.54 o 
   8   7   1        0.37       13.26      9.14 o 
  -9   8   1        0.10        9.55      6.19 o 
  -8   8   1        0.02       -1.11      5.53 o 
  -7   8   1      172.45      165.83      8.32 o 
  -6   8   1       36.60       53.52      3.30 o 
  -5   8   1       39.93       36.79      3.52 o 
  -4   8   1        6.17        6.28      1.56 o 
  -3   8   1     1701.89     1735.95     21.63 o 
  -2   8   1     1047.79     1055.96     14.54 o 
  -1   8   1      522.27      447.57      7.46 o 
   0   8   1      780.36      789.49      9.37 o 
   1   8   1      179.90      153.19      3.80 o 
   2   8   1      114.84       77.78      2.54 o 
   3   8   1       29.03       35.65      2.06 o 
   4   8   1      353.01      331.74      7.38 o 
   5   8   1      493.43      485.71      8.52 o 
   6   8   1        0.49        0.99      3.16 o 
   7   8   1        9.33       10.84      4.05 o 
   8   8   1        0.64       -7.42      8.01 o 
  -9   9   1        1.41        4.25      4.34 o 
  -8   9   1        0.79        0.54      3.90 o 
  -7   9   1        8.65        9.38      4.46 o 
  -6   9   1       68.85       60.24      4.39 o 
  -5   9   1        9.08       13.27      1.88 o 
  -4   9   1       88.18       78.73      3.28 o 
  -3   9   1      366.82      340.46      7.00 o 
  -2   9   1     1081.06     1164.73     16.01 o 
  -1   9   1       74.68       79.46      2.93 o 
   0   9   1      167.59      160.35      3.49 o 
   1   9   1     1546.97     1325.18     20.60 o 
   2   9   1        3.47        5.82      1.27 o 
   3   9   1      110.94       95.48      3.11 o 
   4   9   1      496.49      427.01      7.24 o 
   5   9   1        0.91        5.85      4.80 o 
   6   9   1       19.30       16.08      5.67 o 
   7   9   1        4.80        5.37      3.91 o 
   8   9   1        2.33        0.10      3.85 o 
  -9  10   1        0.08        2.87      4.39 o 
  -8  10   1        1.82       -4.04      4.04 o 
  -7  10   1       10.02        5.03      2.92 o 
  -6  10   1       48.13       50.66      3.85 o 
  -5  10   1        0.92       -0.05      2.31 o 
  -4  10   1       66.66       60.35      2.77 o 
  -3  10   1       66.57       69.19      2.73 o 
  -2  10   1     2176.57     2096.85     27.31 o 
  -1  10   1      284.55      266.34      4.14 o 
   0  10   1     1051.99      986.98     12.22 o 
   1  10   1      708.99      659.19     11.20 o 
   2  10   1     1679.73     1516.33     18.28 o 
   3  10   1       14.79       16.51      1.80 o 
   4  10   1      231.53      209.78      4.21 o 
   5  10   1       60.76       51.51      4.52 o 
   6  10   1       22.73       21.88      3.90 o 
   7  10   1        7.26        3.17      4.08 o 
   8  10   1        0.42        0.54      3.95 o 
  -8  11   1        4.62        5.59      4.55 o 
  -7  11   1       25.65       34.85      7.86 o 
  -6  11   1       35.53       43.83      3.77 o 
  -5  11   1      167.96      173.20      8.06 o 
  -4  11   1       14.78       20.61      4.06 o 
  -3  11   1      411.87      338.83      5.86 o 
  -2  11   1      178.76      136.68      4.04 o 
  -1  11   1      194.71      155.03      3.88 o 
   0  11   1     1777.84     1681.72     19.83 o 
   1  11   1      346.49      329.59      6.32 o 
   2  11   1     1124.91     1115.04     13.64 o 
   3  11   1       27.09       27.96      2.09 o 
   4  11   1       45.56       50.66      2.69 o 
   5  11   1       41.67       36.11      4.18 o 
   6  11   1        1.38        9.07      6.26 o 
   7  11   1        0.14        2.34      8.05 o 
   8  11   1        0.01        8.69     10.02 o 
  -8  12   1        0.05        8.34      4.74 o 
  -7  12   1       19.82       23.14      6.13 o 
  -6  12   1        0.01        0.11      2.53 o 
  -5  12   1       85.85       74.45      4.42 o 
  -4  12   1        2.34       -1.01      2.58 o 
  -3  12   1        0.01        2.46      1.74 o 
  -2  12   1       22.77       29.28      2.47 o 
  -1  12   1        0.34        5.79      1.21 o 
   0  12   1      168.77      184.75      4.37 o 
   1  12   1      128.61      125.52      4.03 o 
   2  12   1      456.19      415.25      7.26 o 
   3  12   1      304.44      288.09      7.23 o 
   4  12   1       45.13       57.32      3.66 o 
   5  12   1       18.06       17.39      3.81 o 
   6  12   1        5.19        4.60      3.74 o 
   7  12   1       13.67        3.62      4.44 o 
  -8  13   1        1.22        0.76      4.77 o 
  -7  13   1       41.69       37.36      3.88 o 
  -6  13   1       23.56       20.59      3.33 o 
  -5  13   1      119.08      102.28      4.98 o 
  -4  13   1       22.46       25.64      3.87 o 
  -3  13   1     1096.57     1007.62     16.34 o 
  -2  13   1       40.81       36.54      3.63 o 
  -1  13   1     3003.20     2981.95     35.18 o 
   0  13   1     2435.25     2317.60     27.11 o 
   1  13   1      684.38      617.38     10.18 o 
   2  13   1       83.18      120.36      4.84 o 
   3  13   1       34.19       32.35      3.51 o 
   4  13   1      172.70      156.24      5.27 o 
   5  13   1        0.30       -0.11      3.20 o 
   6  13   1        0.31        7.23      3.93 o 
   7  13   1        0.82        4.30      4.47 o 
  -8  14   1        8.79        4.14      5.09 o 
  -7  14   1        0.97        7.45      3.24 o 
  -6  14   1       49.70       47.41      4.18 o 
  -5  14   1       13.41       14.72      2.95 o 
  -4  14   1      250.56      211.02      7.92 o 
  -3  14   1      171.51      178.96      5.66 o 
  -2  14   1        7.51        9.14      2.05 o 
  -1  14   1       46.31       47.92      1.88 o 
   0  14   1      136.98      115.56      3.20 o 
   1  14   1       60.52       48.94      4.01 o 
   2  14   1     1352.72     1278.24     23.76 o 
   3  14   1       33.48       28.31      3.92 o 
   4  14   1      347.38      328.03      9.96 o 
   5  14   1        0.05        2.36      2.52 o 
   6  14   1       23.00       28.43      7.33 o 
   7  14   1        6.15       20.66      8.55 o 
  -8  15   1        0.05        5.15      5.02 o 
  -7  15   1        0.00        6.51      3.74 o 
  -6  15   1       30.74       29.34      3.73 o 
  -5  15   1        6.08        5.95      3.41 o 
  -4  15   1        3.66        6.67      2.60 o 
  -3  15   1        1.03        2.10      2.24 o 
  -2  15   1      344.22      285.72      6.82 o 
  -1  15   1      138.29      136.65      2.89 o 
   0  15   1      588.65      506.16      7.67 o 
   1  15   1        3.92        3.93      1.97 o 
   2  15   1       26.77       23.29      2.86 o 
   3  15   1       15.51       11.58      3.69 o 
   4  15   1        4.41        5.85      2.75 o 
   5  15   1        2.20        3.06      2.70 o 
   6  15   1        4.01        3.50      4.79 o 
   7  15   1        5.15       20.56     14.87 o 
  -8  16   1        1.24       -2.33      4.92 o 
  -7  16   1        0.00        6.54      4.16 o 
  -6  16   1        1.31        2.88      2.97 o 
  -5  16   1       15.97        9.39      2.99 o 
  -4  16   1       16.19        5.17      3.58 o 
  -3  16   1       12.50       17.16      2.85 o 
  -2  16   1        0.43        0.09      1.95 o 
  -1  16   1       88.27       83.83      2.82 o 
   0  16   1      213.39      186.77      5.22 o 
   1  16   1      356.68      328.88      7.23 o 
   2  16   1      362.53      321.05      7.78 o 
   3  16   1      284.74      251.57      6.83 o 
   4  16   1       24.77       25.72      3.38 o 
   5  16   1       95.81       90.84      8.18 o 
   6  16   1        0.01        8.73      7.34 o 
   7  16   1       32.88       42.26     14.07 o 
  -8  17   1        0.02        0.80      3.57 o 
  -7  17   1       23.11       26.17      5.36 o 
  -6  17   1        4.04        6.69      4.36 o 
  -5  17   1       29.43       26.42      3.64 o 
  -4  17   1      113.30       95.88      5.24 o 
  -3  17   1        0.07       -1.22      2.56 o 
  -2  17   1       46.28       50.52      3.70 o 
  -1  17   1      169.16      159.75      5.00 o 
   0  17   1        7.23        7.97      2.83 o 
   1  17   1      598.89      534.26      9.95 o 
   2  17   1       16.02       17.71      3.05 o 
   3  17   1       86.05       90.65      4.76 o 
   4  17   1        4.96        1.18      2.75 o 
   5  17   1       12.01        8.73      3.21 o 
   6  17   1        5.10        6.64      3.60 o 
   7  17   1        0.30       10.56      7.71 o 
  -8  18   1        4.08        5.58      3.88 o 
  -7  18   1        0.24        9.28      6.26 o 
  -6  18   1        3.81       12.45      3.96 o 
  -5  18   1        3.13        3.37      2.83 o 
  -4  18   1      452.75      413.17     11.06 o 
  -3  18   1        3.28       -0.98      3.06 o 
  -2  18   1       68.25       74.26      4.53 o 
  -1  18   1      246.39      210.06      6.42 o 
   0  18   1       71.73       82.46      4.03 o 
   1  18   1       59.69       48.96      4.31 o 
   2  18   1      291.22      292.73      7.42 o 
   3  18   1        0.58        2.80      2.76 o 
   4  18   1        1.68        3.22      2.89 o 
   5  18   1       29.79       24.43      3.77 o 
   6  18   1        2.42        9.80      3.50 o 
   7  18   1        2.09        6.02      6.82 o 
  -7  19   1        6.04        5.95      7.97 o 
  -6  19   1       17.23       15.73      4.14 o 
  -5  19   1        5.85        9.72      3.23 o 
  -4  19   1       29.12       29.63      3.80 o 
  -3  19   1       54.35       60.76      4.33 o 
  -2  19   1      126.96      112.54      5.13 o 
  -1  19   1      653.07      626.23     11.15 o 
   0  19   1      372.34      326.68      7.58 o 
   1  19   1       28.85       39.07      3.59 o 
   2  19   1       66.24       89.21      4.77 o 
   3  19   1        4.51        3.53      2.84 o 
   4  19   1       41.24       39.27      4.11 o 
   5  19   1        0.60        3.61      3.07 o 
   6  19   1       19.71       21.67      5.56 o 
   7  19   1       51.60       66.72      8.35 o 
  -7  20   1        0.01        2.36      6.41 o 
  -6  20   1        4.44        8.19      4.99 o 
  -5  20   1       29.93       32.45      4.15 o 
  -4  20   1      167.93      139.67      6.17 o 
  -3  20   1      149.84      119.37      5.47 o 
  -2  20   1       33.56       30.20      3.52 o 
  -1  20   1      882.03      861.23     20.51 o 
   0  20   1       28.26       26.73      5.72 o 
   1  20   1      366.60      408.24      9.08 o 
   2  20   1       11.24       11.42      3.09 o 
   3  20   1       10.17        8.67      3.86 o 
   4  20   1        4.28        7.95      3.47 o 
   5  20   1        0.47        0.68      4.41 o 
   6  20   1        0.43       15.91      7.01 o 
  -7  21   1        2.82        9.71      7.41 o 
  -6  21   1       15.22       27.31      4.75 o 
  -5  21   1       21.06       31.23      5.86 o 
  -4  21   1       67.54       58.84      4.78 o 
  -3  21   1      104.78      106.16      5.56 o 
  -2  21   1       34.60       30.64      3.67 o 
  -1  21   1        0.22        1.14      3.55 o 
   0  21   1      593.13      563.38     23.94 o 
   1  21   1       58.40       77.29      4.78 o 
   2  21   1      110.05      120.28      5.57 o 
   3  21   1        0.03        1.08      3.00 o 
   4  21   1        1.43        0.26      3.09 o 
   5  21   1        0.25        4.11      3.49 o 
   6  21   1       26.63       28.78      7.90 o 
  -7  22   1        2.16        8.48      7.54 o 
  -6  22   1        6.53        9.58      3.92 o 
  -5  22   1       10.07       17.59      3.88 o 
  -4  22   1       57.42       79.76      5.70 o 
  -3  22   1       10.55       15.86      3.60 o 
  -2  22   1       64.47       78.88      5.47 o 
  -1  22   1      112.46      131.76      7.14 o 
   0  22   1        0.58        1.91      3.47 o 
   1  22   1        9.42       20.89      3.44 o 
   2  22   1       88.57      100.07      5.79 o 
   3  22   1        0.96       -2.45      3.00 o 
   4  22   1        4.12        5.66      3.35 o 
   5  22   1       26.04       26.56      4.27 o 
   6  22   1       22.29       29.21      7.96 o 
  -7  23   1        0.21        6.46      6.58 o 
  -6  23   1        0.03        4.32      4.41 o 
  -5  23   1        8.88        8.88      3.95 o 
  -4  23   1       23.29       28.40      4.12 o 
  -3  23   1        7.45       12.83      3.51 o 
  -2  23   1       40.78       50.45      4.98 o 
  -1  23   1      473.84      480.76     12.41 o 
   0  23   1      611.29      576.54     13.70 o 
   1  23   1      656.81      676.64     23.66 o 
   2  23   1       16.21       17.64      6.18 o 
   3  23   1       79.70       71.93      5.38 o 
   4  23   1        1.64       -1.89      5.38 o 
   5  23   1       22.37       20.58      4.24 o 
   6  23   1        3.12       18.32      5.43 o 
  -6  24   1        0.00        5.45      6.44 o 
  -5  24   1        0.20        0.70      4.91 o 
  -4  24   1        3.71        8.99      3.92 o 
  -3  24   1        3.11        5.72      4.06 o 
  -2  24   1        0.78        7.88      7.06 o 
  -1  24   1        3.74        7.89      6.75 o 
   0  24   1        0.01        5.60      4.98 o 
   1  24   1        1.27        6.17      6.34 o 
   2  24   1       30.72       41.63      4.37 o 
   3  24   1       11.45       21.54      4.05 o 
   4  24   1        6.10       11.02      3.90 o 
   5  24   1       13.28       19.09      4.38 o 
   6  24   1        2.68       13.18     13.66 o 
  -6  25   1        0.69        7.26      9.28 o 
  -5  25   1       16.87       16.52      6.50 o 
  -4  25   1        4.09        7.71      4.40 o 
  -3  25   1        0.91        2.51      3.84 o 
  -2  25   1      151.90      159.25     10.20 o 
  -1  25   1        1.90        7.30      5.50 o 
   0  25   1      173.98      221.44     12.59 o 
   1  25   1      134.83      164.07     10.07 o 
   2  25   1       24.35       32.58      9.64 o 
   3  25   1        0.98        3.66      3.45 o 
   4  25   1       50.63       68.33      5.83 o 
   5  25   1        1.78        5.47      3.98 o 
  -6  26   1        0.91        4.41      7.10 o 
  -5  26   1        0.23        3.60      3.88 o 
  -4  26   1       40.17       57.44      6.42 o 
  -3  26   1        9.03        9.07      6.49 o 
  -2  26   1       76.41      107.74      9.62 o 
  -1  26   1      184.16      220.74     11.88 o 
   0  26   1        0.16        6.31      5.41 o 
   1  26   1       14.45       11.56      6.02 o 
   2  26   1        7.52        6.38      5.90 o 
   3  26   1        5.81       10.99      3.88 o 
   4  26   1       24.73       33.73      6.62 o 
   5  26   1        8.45       18.22      4.61 o 
  -6  27   1       13.08       22.35      5.76 o 
  -5  27   1        0.11        7.65      6.10 o 
  -4  27   1        0.05       10.24     15.97 o 
  -3  27   1       42.42       57.00     18.11 o 
  -2  27   1       89.26      107.97      9.74 o 
  -1  27   1       54.32       57.84      7.95 o 
   0  27   1        1.89        7.88      9.64 o 
   1  27   1        1.73       -2.56      5.32 o 
   2  27   1        0.95        7.96      6.37 o 
   3  27   1       62.71       75.05      9.54 o 
   4  27   1        4.55        8.02      7.81 o 
   5  27   1        0.08        6.01      7.59 o 
  -5  28   1       35.37       50.95     12.47 o 
  -4  28   1      128.22      164.11     12.49 o 
  -3  28   1        2.71        5.92      6.62 o 
  -2  28   1       32.20       48.75      8.00 o 
  -1  28   1       23.16       42.78     13.26 o 
   0  28   1        9.93        8.46      6.22 o 
   1  28   1        9.71       18.41      6.24 o 
   2  28   1        0.83        8.10      8.77 o 
   3  28   1        3.26       13.31     13.22 o 
   4  28   1        0.01       -5.05     16.61 o 
  -5  29   1        0.16       -0.92      6.40 o 
  -4  29   1        0.06        4.29     26.68 o 
  -3  29   1        0.01        7.50      7.44 o 
  -2  29   1        3.00        9.39      6.81 o 
  -1  29   1       10.79       45.63     13.77 o 
   0  29   1        1.19       21.65     12.86 o 
   1  29   1        2.35       12.85      9.51 o 
   2  29   1       26.57       35.12      8.00 o 
   3  29   1        0.82        9.32     14.27 o 
   4  29   1        1.09        2.49     17.84 o 
  -4  30   1        9.69       61.55     21.24 o 
  -3  30   1        1.60        4.09     19.15 o 
  -2  30   1       14.12       32.91     16.07 o 
  -1  30   1       36.12       58.70     15.06 o 
   0  30   1        1.64       21.79     20.66 o 
   1  30   1       40.72       57.47      8.67 o 
   2  30   1        9.93       20.85      9.82 o 
   3  30   1        0.55        9.27     12.41 o 
   4  30   1        1.77       21.02     17.49 o 
  -4  31   1        4.34        7.23     14.97 o 
  -3  31   1        0.02       -2.11     13.93 o 
  -2  31   1        0.03        4.39      8.98 o 
  -1  31   1        3.49       26.65     14.44 o 
   0  31   1       22.83       40.32     15.21 o 
   1  31   1        0.09        6.55      9.96 o 
   2  31   1        2.38       23.69     12.35 o 
   3  31   1        0.40       10.14     15.53 o 
  -3  32   1       10.23       13.59     12.10 o 
  -2  32   1        9.02       26.60     20.90 o 
  -1  32   1       17.60       37.64     15.78 o 
   0  32   1       14.49       22.33     15.03 o 
   1  32   1        3.09       15.80     14.96 o 
   2  32   1       40.58       60.36     11.89 o 
   3  32   1        8.35       22.81     16.31 o 
  -3  33   1        0.20        9.90     28.96 o 
  -2  33   1        6.50       19.25     20.28 o 
  -1  33   1        0.03       14.53     15.38 o 
   0  33   1       14.95       40.38     16.35 o 
   1  33   1        0.51       11.45     19.92 o 
   2  33   1       12.74       29.99     21.71 o 
  -2  34   1        0.75       32.95     22.37 o 
  -1  34   1        1.84       21.25     15.87 o 
   0  34   1        6.24       34.05     16.20 o 
   1  34   1        9.35       75.00     22.37 o 
  -9   0   2       74.68       78.51      5.95 o 
  -8   0   2       31.38       37.26      4.67 o 
  -7   0   2       58.39       61.42      5.24 o 
  -6   0   2        3.07       19.36      3.39 o 
  -5   0   2       56.60       63.59      5.19 o 
  -4   0   2      682.29      718.38     17.47 o 
  -3   0   2     1065.82      893.34     37.56 o 
  -2   0   2    22013.65    25567.05    555.80 o 
  -1   0   2        0.11       11.98      4.12 o 
   1   0   2     3853.67     3971.14    106.74 o 
   2   0   2      496.28      542.14     14.52 o 
   3   0   2      443.64      498.46     14.42 o 
   4   0   2      186.18      173.96      8.67 o 
   5   0   2      192.59      208.86     10.50 o 
   6   0   2      186.28      182.68     14.28 o 
   7   0   2        1.12        4.44      6.01 o 
  -9   1   2        6.21       17.35      3.88 o 
  -8   1   2       11.55       13.08      3.06 o 
  -7   1   2       65.06       70.77      3.96 o 
  -6   1   2      227.71      205.06      5.37 o 
  -5   1   2        1.59        9.78      2.52 o 
  -4   1   2       55.46       82.91      4.13 o 
  -3   1   2      819.62      826.76     15.06 o 
  -2   1   2     2595.28     3010.55     58.24 o 
  -1   1   2      245.45      179.50      5.17 o 
   0   1   2     5657.20     6023.59    152.22 o 
   1   1   2      782.45      810.15     14.70 o 
   2   1   2        2.76       13.89      2.33 o 
   3   1   2        1.69       13.25      3.59 o 
   4   1   2        0.30        4.62      2.93 o 
   5   1   2      128.61      156.68      6.99 o 
   6   1   2       11.78       29.27      6.81 o 
   7   1   2        2.67        8.33      4.22 o 
  -9   2   2        0.04        8.82      3.54 o 
  -8   2   2       28.04       30.05      3.15 o 
  -7   2   2       10.56       13.08      2.55 o 
  -6   2   2       38.70       55.35      3.58 o 
  -5   2   2      230.84      238.70      7.13 o 
  -4   2   2      105.68      123.65      4.04 o 
  -3   2   2      179.72      177.47     10.13 o 
  -2   2   2     7329.83     8340.88    132.34 o 
  -1   2   2      220.38      171.45      4.03 o 
   0   2   2      456.30      423.19      9.20 o 
   1   2   2       49.79       48.64      4.43 o 
   2   2   2      341.96      405.37      8.30 o 
   3   2   2       21.51       17.29      1.89 o 
   4   2   2        2.74       11.55      4.65 o 
   5   2   2        3.95       12.85      3.62 o 
   6   2   2        2.83       18.84      4.93 o 
   7   2   2        2.67        9.43      4.64 o 
  -9   3   2        0.43        2.41      5.66 o 
  -8   3   2       13.76       10.31      2.74 o 
  -7   3   2       15.72       22.63      2.96 o 
  -6   3   2        0.71        1.69      1.82 o 
  -5   3   2       63.61       60.91      4.09 o 
  -4   3   2      493.55      518.80      9.46 o 
  -3   3   2     1398.99     1378.77     19.64 o 
  -2   3   2    13395.21    15213.84    198.87 o 
  -1   3   2     6248.86     6633.10     81.23 o 
   0   3   2      444.22      487.61      9.58 o 
   1   3   2      635.22      650.95     11.95 o 
   2   3   2     2085.14     2051.61     21.84 o 
   3   3   2        7.56       19.44      2.93 o 
   4   3   2      276.71      240.18      5.19 o 
   5   3   2        0.36        8.47      3.20 o 
   6   3   2       48.16       51.31      5.82 o 
   7   3   2        0.14        7.95      6.00 o 
  -9   4   2       18.81       13.83      4.44 o 
  -8   4   2       15.18       15.22      2.82 o 
  -7   4   2       41.10       35.43      3.14 o 
  -6   4   2       10.30       10.71      2.12 o 
  -5   4   2      245.28      244.86      7.41 o 
  -4   4   2      115.81      168.75     20.46 o 
  -3   4   2      197.59      244.33      5.25 o 
  -2   4   2     7818.27     8848.12    102.96 o 
  -1   4   2     1611.02     1600.34     18.54 o 
   0   4   2      674.64      753.43      9.49 o 
   1   4   2       42.17       44.74      4.17 o 
   2   4   2      461.68      526.32      8.36 o 
   3   4   2      365.69      395.15      6.54 o 
   4   4   2        0.93        0.73      2.51 o 
   5   4   2       72.36       78.24      3.91 o 
   6   4   2        7.09       17.94      4.09 o 
   7   4   2        2.70       13.42      9.35 o 
  -9   5   2        8.20        6.04      4.34 o 
  -8   5   2       22.90       21.12      3.38 o 
  -7   5   2       28.08       21.45      2.88 o 
  -6   5   2       68.94       61.45      3.43 o 
  -5   5   2       63.52       61.29      4.40 o 
  -4   5   2     5286.87     5439.44     86.34 o 
  -3   5   2     1055.05      911.31     13.71 o 
  -2   5   2      662.32      815.58     13.06 o 
  -1   5   2     7875.16     7706.35     89.73 o 
   0   5   2     2055.90     2091.50     28.62 o 
   1   5   2     4277.24     4254.11     53.57 o 
   2   5   2     2110.33     1882.73     28.21 o 
   3   5   2      393.53      431.31      7.08 o 
   4   5   2       18.77       11.53      2.24 o 
   5   5   2      102.62      107.46      4.51 o 
   6   5   2       10.62       16.41      4.92 o 
   7   5   2        7.35       -3.91      7.99 o 
  -9   6   2        0.02        1.94      6.03 o 
  -8   6   2       40.05       46.96      4.11 o 
  -7   6   2        5.92       10.54      2.49 o 
  -6   6   2        1.26       -1.10      1.89 o 
  -5   6   2      361.36      361.63      7.77 o 
  -4   6   2      202.46      217.68     12.31 o 
  -3   6   2       87.38       94.22      3.01 o 
  -2   6   2       53.93       40.43      1.88 o 
  -1   6   2      545.61      543.94      6.88 o 
   0   6   2     1856.12     1813.65     22.30 o 
   1   6   2       59.00       68.34      7.93 o 
   2   6   2       74.84      102.12      4.90 o 
   3   6   2     1070.57      987.54     17.00 o 
   4   6   2        0.09       -2.00      2.34 o 
   5   6   2       46.06       49.62      3.59 o 
   6   6   2        6.88       12.24      2.73 o 
   7   6   2        2.47        5.47      8.89 o 
  -9   7   2        2.79        2.00      4.28 o 
  -8   7   2        0.16        1.85      2.86 o 
  -7   7   2       72.53       86.08      6.02 o 
  -6   7   2       78.48       68.47      3.60 o 
  -5   7   2        1.85        2.22      1.78 o 
  -4   7   2        0.16        2.45      2.45 o 
  -3   7   2     1630.62     1613.66     20.40 o 
  -2   7   2     3496.92     3420.89     38.41 o 
  -1   7   2     1255.21     1176.53     17.45 o 
   0   7   2      985.90      980.97     12.77 o 
   1   7   2      175.11      186.28      3.96 o 
   2   7   2      117.70      130.02      3.31 o 
   3   7   2      640.56      671.02     12.61 o 
   4   7   2        3.25        3.07      2.27 o 
   5   7   2       31.78       30.72      3.27 o 
   6   7   2        0.36        3.68      3.09 o 
   7   7   2        1.34        1.18      8.51 o 
  -9   8   2        0.36        1.07      4.22 o 
  -8   8   2        0.05       -0.07      2.91 o 
  -7   8   2        7.32       13.40      3.16 o 
  -6   8   2       30.17       38.57      2.99 o 
  -5   8   2        0.43        4.78      3.63 o 
  -4   8   2      713.81      657.20      8.85 o 
  -3   8   2       25.05       65.84      2.82 o 
  -2   8   2       80.15       98.55      2.77 o 
  -1   8   2      455.43      498.05      6.22 o 
   0   8   2      441.39      447.41      9.46 o 
   1   8   2     1165.34     1159.82     15.05 o 
   2   8   2      608.89      500.17      8.80 o 
   3   8   2        2.33        8.03      2.77 o 
   4   8   2       35.06       29.20      2.87 o 
   5   8   2        8.29       10.09      2.82 o 
   6   8   2        2.78        5.12      3.75 o 
   7   8   2       12.42       13.95      5.81 o 
  -9   9   2        0.21        2.60      4.32 o 
  -8   9   2        9.18       11.42      3.33 o 
  -7   9   2       95.67      103.60      9.64 o 
  -6   9   2       16.67       10.51      2.72 o 
  -5   9   2       85.66       79.38      6.85 o 
  -4   9   2      773.79      802.57     11.79 o 
  -3   9   2     2039.69     2093.27     26.00 o 
  -2   9   2        4.12       22.87      1.64 o 
  -1   9   2      116.25      102.70      2.57 o 
   0   9   2      171.24      196.80      4.04 o 
   1   9   2       19.01       28.23      1.98 o 
   2   9   2      114.55      124.02      3.54 o 
   3   9   2      332.42      295.95      6.85 o 
   4   9   2       69.09       68.34      3.68 o 
   5   9   2       93.55       93.75      7.39 o 
   6   9   2       37.76       29.75      4.09 o 
   7   9   2       21.91       23.44      4.58 o 
  -9  10   2        7.11       14.25      5.02 o 
  -8  10   2        4.75        1.15      3.16 o 
  -7  10   2        6.22       15.85      3.18 o 
  -6  10   2        1.38        2.97      2.49 o 
  -5  10   2       26.79       33.76      8.20 o 
  -4  10   2        5.98        5.91      1.38 o 
  -3  10   2       30.43       25.71      1.77 o 
  -2  10   2      582.33      522.48      7.82 o 
  -1  10   2     3623.61     3373.55     36.42 o 
   0  10   2     7544.40     7039.96     74.00 o 
   1  10   2      720.79      574.49      8.62 o 
   2  10   2      578.05      549.40     12.85 o 
   3  10   2       97.20      114.16      6.70 o 
   4  10   2       28.55       35.59      3.28 o 
   5  10   2       23.27       26.32      4.04 o 
   6  10   2        0.16        1.04      3.24 o 
   7  10   2        2.84        5.12      4.92 o 
  -9  11   2        0.20        5.23      4.70 o 
  -8  11   2        9.23        5.75      5.06 o 
  -7  11   2       21.53       16.58      3.31 o 
  -6  11   2        0.68        1.58      2.48 o 
  -5  11   2       14.88       11.48      4.23 o 
  -4  11   2      139.91      124.20      3.67 o 
  -3  11   2      140.53      166.30      4.70 o 
  -2  11   2     1565.12     1526.90     18.40 o 
  -1  11   2       66.83       74.05      2.60 o 
   0  11   2      630.54      569.72      7.80 o 
   1  11   2      393.95      372.12      7.47 o 
   2  11   2       25.77       30.56      2.18 o 
   3  11   2       37.35       39.01      3.68 o 
   4  11   2      134.43      132.71      5.84 o 
   5  11   2       49.78       47.00      4.63 o 
   6  11   2        5.27        3.40      3.65 o 
   7  11   2        9.14        5.92      9.51 o 
  -9  12   2       11.87       15.17      5.21 o 
  -8  12   2        1.73        1.53      4.44 o 
  -7  12   2        2.17        5.03      2.93 o 
  -6  12   2       57.74       58.80      4.36 o 
  -5  12   2      127.63      137.70      7.64 o 
  -4  12   2      426.27      396.76      8.66 o 
  -3  12   2      357.73      335.39      6.93 o 
  -2  12   2     3608.20     3425.39     47.13 o 
  -1  12   2      165.00      152.71      3.41 o 
   0  12   2      384.90      314.02      5.31 o 
   1  12   2     1489.30     1444.12     18.98 o 
   2  12   2        4.61        6.66      1.87 o 
   3  12   2     1433.97     1333.10     21.08 o 
   4  12   2      106.20      104.64      4.56 o 
   5  12   2      198.67      191.36      7.69 o 
   6  12   2        1.86        5.28      3.94 o 
   7  12   2        0.56       -3.80      4.07 o 
  -9  13   2        1.81        4.62      5.02 o 
  -8  13   2        1.68       -0.21      3.28 o 
  -7  13   2        0.03        5.21      3.45 o 
  -6  13   2       18.64       24.31      3.51 o 
  -5  13   2        4.07        3.72      2.70 o 
  -4  13   2       46.87       52.08      3.78 o 
  -3  13   2       11.45        7.02      2.24 o 
  -2  13   2      231.33      253.39      6.57 o 
  -1  13   2       38.22       36.82      2.02 o 
   0  13   2      110.41       92.65      3.89 o 
   1  13   2      107.57       81.53      3.56 o 
   2  13   2      343.82      316.75      7.37 o 
   3  13   2      721.39      672.92     12.82 o 
   4  13   2       15.01       17.81      2.83 o 
   5  13   2       16.92       32.22      4.43 o 
   6  13   2       10.87       10.39      4.06 o 
   7  13   2       11.84       10.13      4.80 o 
  -9  14   2        6.49        1.54      5.06 o 
  -8  14   2        0.71        3.58      3.57 o 
  -7  14   2        1.53        3.22      3.22 o 
  -6  14   2        3.15        3.18      2.76 o 
  -5  14   2       24.15       22.73      3.38 o 
  -4  14   2      301.85      240.78      6.88 o 
  -3  14   2      158.89      150.87      5.27 o 
  -2  14   2      945.54      888.38     14.47 o 
  -1  14   2       53.47       71.21      2.73 o 
   0  14   2      800.21      820.57     11.28 o 
   1  14   2     1194.27     1157.56     15.85 o 
   2  14   2      557.15      485.61     14.36 o 
   3  14   2       30.89       38.19      3.23 o 
   4  14   2        7.43        1.35      2.52 o 
   5  14   2       20.27       28.56      4.56 o 
   6  14   2        3.35       11.66      8.10 o 
   7  14   2        0.23        7.20      4.96 o 
  -8  15   2       10.50       10.18      3.89 o 
  -7  15   2        1.72        6.96      3.22 o 
  -6  15   2       57.32       53.36      4.55 o 
  -5  15   2      128.01      122.24      5.68 o 
  -4  15   2      192.93      184.01      7.90 o 
  -3  15   2      387.16      369.49      8.48 o 
  -2  15   2       83.36       94.12      4.34 o 
  -1  15   2      177.05      173.50      3.92 o 
   0  15   2      517.01      489.56      7.85 o 
   1  15   2      124.91      117.89      5.04 o 
   2  15   2       23.63       27.96      5.66 o 
   3  15   2       27.10       25.94      3.00 o 
   4  15   2       75.87       69.32      4.37 o 
   5  15   2      143.16      128.11      5.39 o 
   6  15   2       14.55       15.66      5.61 o 
   7  15   2        0.81        4.07      8.68 o 
  -8  16   2        0.00       -3.50      3.50 o 
  -7  16   2       13.56        7.53      5.42 o 
  -6  16   2       17.94       18.07      3.52 o 
  -5  16   2       39.41       31.51      3.90 o 
  -4  16   2      232.41      219.83      7.00 o 
  -3  16   2      310.92      259.41      7.78 o 
  -2  16   2        4.98        1.90      2.07 o 
  -1  16   2      281.98      264.76      4.95 o 
   0  16   2        9.15       14.01      1.85 o 
   1  16   2       12.40       12.83      3.24 o 
   2  16   2      530.48      462.07     12.33 o 
   3  16   2        4.67        6.09      2.46 o 
   4  16   2       21.88       28.18      3.96 o 
   5  16   2        0.50        8.69      3.81 o 
   6  16   2        0.14        0.01      4.41 o 
  -8  17   2        0.30        4.65      3.79 o 
  -7  17   2        0.04        6.14      7.31 o 
  -6  17   2        9.69       11.30      4.20 o 
  -5  17   2       92.82       93.43      5.57 o 
  -4  17   2        5.35        9.35      3.01 o 
  -3  17   2        0.05        5.59      2.58 o 
  -2  17   2      586.93      540.33     10.54 o 
  -1  17   2       30.61       26.72      2.77 o 
   0  17   2       83.42       88.27      3.20 o 
   1  17   2       92.83       89.78      5.40 o 
   2  17   2       47.87       47.52      4.90 o 
   3  17   2       88.56       81.84      4.69 o 
   4  17   2       80.73       72.29      4.85 o 
   5  17   2        0.35        8.93      4.66 o 
   6  17   2        9.88       14.36      5.26 o 
  -8  18   2       11.13        8.95      5.27 o 
  -7  18   2        0.30        5.16      4.89 o 
  -6  18   2       79.09       90.01      5.77 o 
  -5  18   2       15.79       21.86      3.67 o 
  -4  18   2       59.78       70.56      4.93 o 
  -3  18   2      212.33      224.91      6.74 o 
  -2  18   2       20.71       25.36      3.16 o 
  -1  18   2      208.59      208.25      9.73 o 
   0  18   2      127.95      114.25      4.38 o 
   1  18   2       20.04       18.32      3.82 o 
   2  18   2       13.32        9.78      4.01 o 
   3  18   2       19.43       26.48      3.56 o 
   4  18   2       44.58       34.68      4.05 o 
   5  18   2        4.17        5.89      3.24 o 
   6  18   2        4.30        6.85      7.89 o 
  -8  19   2        0.16       -2.06      4.80 o 
  -7  19   2        3.40        7.87      9.52 o 
  -6  19   2       70.44       70.33      8.10 o 
  -5  19   2       37.76       32.99      4.16 o 
  -4  19   2        4.16        7.55      3.80 o 
  -3  19   2      750.66      703.52     12.72 o 
  -2  19   2       68.94       55.35      4.04 o 
  -1  19   2      521.34      489.50     11.80 o 
   0  19   2      666.10      621.88     11.25 o 
   1  19   2      205.64      173.63      7.26 o 
   2  19   2       72.55       76.32      5.77 o 
   3  19   2       26.70       24.67      5.92 o 
   4  19   2       12.51       16.42      3.52 o 
   5  19   2       37.00       34.56      6.01 o 
   6  19   2       12.90       17.08      5.66 o 
  -8  20   2        1.04       -1.86      3.89 o 
  -7  20   2        2.25        6.56      7.41 o 
  -6  20   2        0.01        2.79      3.27 o 
  -5  20   2        6.24        9.67      3.91 o 
  -4  20   2      111.80      102.68      5.60 o 
  -3  20   2       63.86       77.04      4.81 o 
  -2  20   2        9.64        5.22      3.42 o 
  -1  20   2        2.51       -4.38      4.38 o 
   0  20   2      533.63      543.93     10.52 o 
   1  20   2      425.37      420.24     11.07 o 
   2  20   2       81.07       90.63      5.00 o 
   3  20   2       32.16       36.86      4.21 o 
   4  20   2        5.23        9.19      3.46 o 
   5  20   2        0.63        7.53      4.66 o 
   6  20   2        8.72       17.84      8.62 o 
  -7  21   2       10.24        9.75      6.84 o 
  -6  21   2        1.35        9.97      4.76 o 
  -5  21   2       83.32       69.07      5.40 o 
  -4  21   2       10.47       11.86      3.40 o 
  -3  21   2      238.41      255.27      7.39 o 
  -2  21   2        0.31        2.66      3.46 o 
  -1  21   2      290.03      289.84     11.96 o 
   0  21   2       88.45       79.26      7.70 o 
   1  21   2       29.64       30.88      4.58 o 
   2  21   2      137.33      142.13      5.91 o 
   3  21   2        3.49        2.06      3.19 o 
   4  21   2       14.90       19.96      3.91 o 
   5  21   2       22.31       29.52      4.35 o 
   6  21   2       10.51       20.66      9.72 o 
  -7  22   2        9.62       18.81      6.98 o 
  -6  22   2       49.61       49.00      7.71 o 
  -5  22   2       13.23       22.37      4.01 o 
  -4  22   2        9.30       13.72      3.87 o 
  -3  22   2       20.45       14.30      4.18 o 
  -2  22   2      546.39      546.89     12.76 o 
  -1  22   2        0.60       -4.87      4.87 o 
   0  22   2       21.38       21.47     10.71 o 
   1  22   2       23.02       30.41      4.66 o 
   2  22   2      118.30      114.66      5.77 o 
   3  22   2       66.31       71.76      5.50 o 
   4  22   2       76.91       76.82      5.75 o 
   5  22   2       45.79       49.24      4.97 o 
  -7  23   2        1.18       12.83      5.39 o 
  -6  23   2        5.08       12.82      6.77 o 
  -5  23   2        4.02        5.17      3.66 o 
  -4  23   2        0.92       -2.55      3.00 o 
  -3  23   2       43.67       47.22      5.45 o 
  -2  23   2        7.54        5.49      6.18 o 
  -1  23   2        9.39        0.69      4.98 o 
   0  23   2      105.51      125.83     15.06 o 
   1  23   2       41.48       58.48      4.76 o 
   2  23   2        5.69        8.27      3.96 o 
   3  23   2        0.26        6.56      3.60 o 
   4  23   2        0.03        6.68      3.78 o 
   5  23   2        0.50        7.65      6.64 o 
  -7  24   2        4.56       12.61      6.46 o 
  -6  24   2        5.24       10.52      7.17 o 
  -5  24   2       10.45       18.24      6.88 o 
  -4  24   2        3.81       -0.73      3.90 o 
  -3  24   2       28.35       26.21      4.74 o 
  -2  24   2       49.13       52.65      7.48 o 
  -1  24   2       60.96       65.20     10.40 o 
   0  24   2      102.35      102.17     14.40 o 
   1  24   2       10.89       10.59      5.68 o 
   2  24   2       20.80       23.42      4.04 o 
   3  24   2        5.77       12.88      3.80 o 
   4  24   2        0.02        3.99      5.17 o 
   5  24   2        2.23        2.83      3.99 o 
  -7  25   2        0.42        7.78     10.10 o 
  -6  25   2       12.90       16.37      6.94 o 
  -5  25   2        3.32        8.15      5.99 o 
  -4  25   2        5.41       11.66      8.79 o 
  -3  25   2        4.55       -2.74      5.61 o 
  -2  25   2       69.56       79.13      8.46 o 
  -1  25   2       39.57       67.36     13.39 o 
   0  25   2       53.81       57.39     11.43 o 
   1  25   2       18.53       21.98      7.05 o 
   2  25   2        1.24        3.43      3.35 o 
   3  25   2       21.68       28.85      4.60 o 
   4  25   2        0.49       -1.07      3.69 o 
   5  25   2        0.24        4.52      3.99 o 
  -6  26   2        4.54       19.88      5.71 o 
  -5  26   2        0.25        4.03      5.44 o 
  -4  26   2       29.94       27.62      6.70 o 
  -3  26   2       75.20       79.05     10.12 o 
  -2  26   2        7.41        9.02      5.61 o 
  -1  26   2        5.56        2.73      5.23 o 
   0  26   2       51.16       44.94      7.20 o 
   1  26   2       10.22       11.31      6.67 o 
   2  26   2        5.20        9.60      8.26 o 
   3  26   2        2.69        5.96      4.02 o 
   4  26   2        0.14        3.87      5.38 o 
  -6  27   2       16.96       26.39     13.84 o 
  -5  27   2        3.48        7.25      6.41 o 
  -4  27   2       35.23       46.00     19.62 o 
  -3  27   2      158.31      193.48     14.35 o 
  -2  27   2       40.47       51.81      7.66 o 
  -1  27   2      134.06      138.77     16.75 o 
   0  27   2       17.99       29.83      6.81 o 
   1  27   2       16.33       33.52      8.95 o 
   2  27   2        2.54       -0.76      5.80 o 
   3  27   2        0.32        5.80      6.03 o 
   4  27   2        2.73        8.86      4.50 o 
  -6  28   2       10.35       38.07      8.92 o 
  -5  28   2       14.68       30.32     13.75 o 
  -4  28   2       11.01        8.88     14.64 o 
  -3  28   2       26.34       24.98      7.62 o 
  -2  28   2       10.56       46.41     13.44 o 
  -1  28   2        2.76       22.54     12.52 o 
   0  28   2       26.27       31.95      7.55 o 
   1  28   2       82.70       72.36      8.73 o 
   2  28   2       13.15       18.40      7.15 o 
   3  28   2        0.45       -0.05      6.25 o 
   4  28   2        0.53        1.32      6.36 o 
  -5  29   2       17.57       27.86     17.30 o 
  -4  29   2       49.48       62.17     19.29 o 
  -3  29   2       11.42       20.56      7.52 o 
  -2  29   2       15.22       31.02     20.86 o 
  -1  29   2       42.38       53.23     14.29 o 
   0  29   2       56.90       85.20      9.36 o 
   1  29   2       14.85       21.48      9.10 o 
   2  29   2       59.50       83.81     10.05 o 
   3  29   2        0.24        7.21      7.48 o 
  -5  30   2       15.18       73.81     22.72 o 
  -4  30   2       27.38       40.87      9.20 o 
  -3  30   2       53.37       67.87     10.27 o 
  -2  30   2        7.82       15.96     20.06 o 
  -1  30   2        0.84       16.18     20.87 o 
   0  30   2        5.13       13.25      7.25 o 
   1  30   2        0.33       -0.45     11.37 o 
   2  30   2        0.80        7.78     11.19 o 
   3  30   2        0.30        4.31     10.78 o 
  -4  31   2       10.79       26.45      8.44 o 
  -3  31   2        2.57       11.91      7.49 o 
  -2  31   2        6.57       24.56     21.79 o 
  -1  31   2       23.74       65.81     15.78 o 
   0  31   2        7.91       22.96     20.14 o 
   1  31   2        7.18       16.86     15.16 o 
   2  31   2        3.89       10.38      7.84 o 
  -4  32   2        0.00        7.14     22.38 o 
  -3  32   2        0.01       31.93     22.50 o 
  -2  32   2       13.36       44.62     23.41 o 
  -1  32   2        6.59       30.12     15.84 o 
   0  32   2        2.03       23.38     27.71 o 
   1  32   2        0.21       -4.41     14.77 o 
   2  32   2        1.07        2.62     10.96 o 
  -3  33   2        0.06        6.72     20.67 o 
  -2  33   2        3.11       28.68     23.13 o 
  -1  33   2        0.61       31.27     15.41 o 
   0  33   2        0.04       17.21     15.06 o 
   1  33   2        0.19       13.08     18.29 o 
  -2  34   2        0.00       -5.75     22.06 o 
  -1  34   2        0.79       36.55     16.60 o 
   0  34   2        1.10       10.07     24.99 o 
 -10   1   3       12.87        9.48      3.16 o 
  -9   1   3        8.33        7.94      2.96 o 
  -8   1   3        0.01       -2.37      2.37 o 
  -7   1   3       73.41       80.89      4.38 o 
  -6   1   3       70.60       79.38      5.85 o 
  -5   1   3      754.38      734.49     11.07 o 
  -4   1   3      317.44      346.11     14.28 o 
  -3   1   3     1957.10     2040.40     30.12 o 
  -2   1   3     2475.74     2491.71     38.40 o 
  -1   1   3      219.68      206.82      8.91 o 
   0   1   3     2736.19     2626.39     68.96 o 
   1   1   3      999.32     1094.69     16.09 o 
   2   1   3      249.62      243.66      5.25 o 
   3   1   3        5.94       15.71      2.58 o 
   4   1   3        0.05       -2.14      2.68 o 
   5   1   3       37.47       42.72      4.00 o 
   6   1   3        0.13        3.71      4.11 o 
   7   1   3        0.83        9.97      6.35 o 
 -10   2   3        4.88       15.69      4.73 o 
  -9   2   3        5.66       10.42      3.44 o 
  -8   2   3        1.00       -2.36      2.36 o 
  -7   2   3      207.07      243.50      9.71 o 
  -6   2   3       91.36       79.23      5.90 o 
  -5   2   3        0.62        4.04      2.98 o 
  -4   2   3      797.33      762.84     16.34 o 
  -3   2   3      115.16      116.80      8.69 o 
  -2   2   3     1512.39     1551.75     30.53 o 
  -1   2   3       80.63      102.84      5.04 o 
   0   2   3     1016.01     1043.87     29.67 o 
   1   2   3     2285.91     2235.84     23.82 o 
   2   2   3      158.35      172.17      3.82 o 
   3   2   3       84.52       83.42      3.10 o 
   4   2   3        3.04        3.83      2.85 o 
   5   2   3       52.00       61.93      4.47 o 
   6   2   3        0.01       10.31      4.27 o 
   7   2   3        6.10       10.20      4.87 o 
 -10   3   3        2.18       -0.32      5.43 o 
  -9   3   3        2.47        3.70      2.79 o 
  -8   3   3        7.31        8.34      2.70 o 
  -7   3   3       16.09       19.54      3.08 o 
  -6   3   3        1.77        6.80      3.04 o 
  -5   3   3       83.59       75.99      3.48 o 
  -4   3   3     2327.66     2555.96     31.62 o 
  -3   3   3       19.47       30.51      2.84 o 
  -2   3   3       75.46       74.18      3.14 o 
  -1   3   3       36.33       63.80      4.16 o 
   0   3   3        1.98        2.96      3.81 o 
   1   3   3     2533.10     2799.46     35.45 o 
   2   3   3      297.79      287.15      4.51 o 
   3   3   3       12.11       24.74      1.89 o 
   4   3   3        7.76       16.36      3.61 o 
   5   3   3       53.19       60.12      4.47 o 
   6   3   3       12.73       17.74      5.86 o 
   7   3   3        0.07       10.70      6.90 o 
 -10   4   3        0.00        8.06      4.50 o 
  -9   4   3       14.10       11.33      5.48 o 
  -8   4   3        0.58        0.82      2.47 o 
  -7   4   3       19.38        6.24      2.40 o 
  -6   4   3       28.60       38.89      3.49 o 
  -5   4   3      104.44      121.98      4.33 o 
  -4   4   3     5013.60     5342.27     71.73 o 
  -3   4   3      332.64      360.14      7.02 o 
  -2   4   3     1086.29     1210.65     14.70 o 
  -1   4   3       50.96       53.54      2.83 o 
   0   4   3     4788.29     4390.68     78.47 o 
   1   4   3      196.71      230.33     11.53 o 
   2   4   3      765.90      706.30      8.73 o 
   3   4   3      439.83      416.88      6.78 o 
   4   4   3      315.24      311.82      6.10 o 
   5   4   3       17.67       18.20      3.79 o 
   6   4   3        0.05        1.05      6.06 o 
   7   4   3        4.71        8.15      6.67 o 
 -10   5   3        2.29        4.64      4.52 o 
  -9   5   3       15.92       16.56      3.58 o 
  -8   5   3        0.00        3.43      2.52 o 
  -7   5   3       32.31       34.03      3.40 o 
  -6   5   3       26.35       21.32      3.03 o 
  -5   5   3      754.70      742.51     12.95 o 
  -4   5   3      483.26      597.29     16.12 o 
  -3   5   3     1085.35     1069.40     16.22 o 
  -2   5   3      138.65      181.48      3.85 o 
  -1   5   3     1365.22     1424.14     25.31 o 
   0   5   3      568.42      628.36     10.32 o 
   1   5   3     1496.28     1408.28     18.84 o 
   2   5   3       66.44       88.03      6.80 o 
   3   5   3      226.57      225.93      6.92 o 
   4   5   3       19.15       30.04      4.04 o 
   5   5   3        4.56        5.73      2.59 o 
   6   5   3       21.15       22.45      4.39 o 
   7   5   3        3.55       24.06      9.36 o 
 -10   6   3        0.74       10.11      5.81 o 
  -9   6   3        0.02        2.84      3.16 o 
  -8   6   3        1.39        2.22      2.93 o 
  -7   6   3        0.70        1.56      2.36 o 
  -6   6   3       33.19       34.37      5.85 o 
  -5   6   3      200.54      190.06      6.75 o 
  -4   6   3     1185.48     1324.10     25.21 o 
  -3   6   3     2377.26     2103.00     26.26 o 
  -2   6   3      997.03      845.49     10.91 o 
  -1   6   3     3379.71     3421.09     54.15 o 
   0   6   3      441.44      498.27      7.39 o 
   1   6   3       67.04      114.67      5.98 o 
   2   6   3        7.38        9.02      2.27 o 
   3   6   3      129.80      117.49      7.21 o 
   4   6   3       15.31       24.35      2.93 o 
   5   6   3       26.95       21.92      2.97 o 
   6   6   3       11.25       15.42      5.55 o 
   7   6   3        0.11       14.37      7.20 o 
  -9   7   3        3.66        4.59      3.32 o 
  -8   7   3        1.02        0.94      3.14 o 
  -7   7   3       39.88       40.38      3.54 o 
  -6   7   3        0.62        0.45      2.02 o 
  -5   7   3       42.25       48.36      5.26 o 
  -4   7   3     5571.10     5946.24     93.25 o 
  -3   7   3      171.95      173.22      4.37 o 
  -2   7   3       54.08       57.85      2.46 o 
  -1   7   3      485.28      498.89      8.62 o 
   0   7   3     2284.80     2372.18     27.69 o 
   1   7   3      458.87      377.71      5.98 o 
   2   7   3      150.34      136.94      4.99 o 
   3   7   3        2.20       19.85      4.40 o 
   4   7   3      176.92      157.40      5.00 o 
   5   7   3        1.50        6.09      3.00 o 
   6   7   3        2.10       10.60      5.49 o 
   7   7   3        6.59        9.15      6.87 o 
  -9   8   3       22.02       20.55      3.91 o 
  -8   8   3       22.57       25.48      3.92 o 
  -7   8   3        0.97        3.29      2.78 o 
  -6   8   3       20.99       20.25      3.44 o 
  -5   8   3       25.92       22.52      5.32 o 
  -4   8   3     5044.67     5294.57     71.58 o 
  -3   8   3      875.69      798.97     10.64 o 
  -2   8   3      567.96      540.77      7.77 o 
  -1   8   3      251.20      221.10      5.15 o 
   0   8   3      550.59      641.65      9.13 o 
   1   8   3       17.84       47.30      2.94 o 
   2   8   3       77.23       83.87      3.96 o 
   3   8   3      284.50      264.57      9.77 o 
   4   8   3        0.01        6.94      2.85 o 
   5   8   3        0.60        3.66      3.41 o 
   6   8   3        0.85        5.36      3.09 o 
   7   8   3        4.90       16.36      7.47 o 
  -9   9   3        5.58        6.43      3.51 o 
  -8   9   3       16.56       20.79      3.79 o 
  -7   9   3        5.25        9.11      4.11 o 
  -6   9   3      174.15      163.18      4.97 o 
  -5   9   3       84.48       59.23      4.76 o 
  -4   9   3       85.00      126.87      7.54 o 
  -3   9   3      113.02       99.51      3.22 o 
  -2   9   3     1166.28     1105.69     12.71 o 
  -1   9   3      560.74      593.09     10.08 o 
   0   9   3      255.42      237.07      4.91 o 
   1   9   3     1325.71     1316.14     15.89 o 
   2   9   3        9.20       13.49      2.50 o 
   3   9   3      335.80      327.15      7.56 o 
   4   9   3       26.82       27.59      3.41 o 
   5   9   3       57.13       49.86      5.15 o 
   6   9   3        7.64       10.97      3.47 o 
   7   9   3        0.00        3.38      6.89 o 
  -9  10   3        0.17        2.64      3.44 o 
  -8  10   3        0.71        1.19      3.18 o 
  -7  10   3        0.09       -2.42      2.72 o 
  -6  10   3       33.86       24.14      5.03 o 
  -5  10   3       64.98       65.33      4.86 o 
  -4  10   3       98.56       81.02      4.76 o 
  -3  10   3      133.71      124.20      3.87 o 
  -2  10   3       86.10       93.41      2.87 o 
  -1  10   3     1525.53     1408.18     19.35 o 
   0  10   3       68.59       63.97      2.97 o 
   1  10   3      214.53      210.94      4.60 o 
   2  10   3        7.33        9.13      2.49 o 
   3  10   3       30.46       27.85      3.07 o 
   4  10   3       66.44       68.36      5.02 o 
   5  10   3        0.26       -1.32      3.29 o 
   6  10   3        0.76        7.14      3.44 o 
  -9  11   3       11.52       11.04      4.10 o 
  -8  11   3        0.36        0.97      4.37 o 
  -7  11   3       17.66       22.65      3.57 o 
  -6  11   3       62.97       74.29      4.89 o 
  -5  11   3        0.77        3.46      2.51 o 
  -4  11   3       19.39       23.76      2.25 o 
  -3  11   3       48.52       45.52      2.50 o 
  -2  11   3      699.81      634.79      8.28 o 
  -1  11   3     1121.82     1113.61     15.97 o 
   0  11   3      149.14      132.25      4.18 o 
   1  11   3     1387.58     1271.12     15.64 o 
   2  11   3      414.32      374.67      7.90 o 
   3  11   3        8.71        5.69      2.85 o 
   4  11   3      146.97      139.45      6.60 o 
   5  11   3        7.57        9.34      3.83 o 
   6  11   3       21.30       26.32      4.17 o 
  -9  12   3       11.04        7.00      3.87 o 
  -8  12   3        0.36        3.68      3.48 o 
  -7  12   3       20.78       21.36      3.59 o 
  -6  12   3      125.15      127.18      5.96 o 
  -5  12   3       46.87       43.14      3.87 o 
  -4  12   3       19.41       23.09      2.29 o 
  -3  12   3        5.27        5.11      1.69 o 
  -2  12   3       11.52       18.03      1.70 o 
  -1  12   3      256.24      206.45      4.88 o 
   0  12   3      118.18      115.21      3.87 o 
   1  12   3      191.17      189.10      5.39 o 
   2  12   3      226.49      210.45      6.67 o 
   3  12   3       94.20       85.67      5.53 o 
   4  12   3        2.25        7.41      3.53 o 
   5  12   3       85.03       67.95      6.34 o 
   6  12   3        8.58       19.76      4.70 o 
  -9  13   3        9.24       11.77      5.14 o 
  -8  13   3        2.87       -1.85      3.26 o 
  -7  13   3        1.10        2.72      4.29 o 
  -6  13   3       76.87       66.90      4.89 o 
  -5  13   3       16.55       13.78      3.09 o 
  -4  13   3      248.99      250.70      7.11 o 
  -3  13   3       16.58       24.51      2.32 o 
  -2  13   3        0.09        0.48      1.39 o 
  -1  13   3     2106.96     1975.37     25.01 o 
   0  13   3       14.72       22.26      2.03 o 
   1  13   3      728.70      626.60     10.32 o 
   2  13   3      434.93      414.27     10.50 o 
   3  13   3       76.07       81.00      5.20 o 
   4  13   3      138.51      131.14     10.53 o 
   5  13   3        6.39       12.13      4.09 o 
   6  13   3       16.71       25.90      4.35 o 
  -9  14   3        3.59        1.63      4.80 o 
  -8  14   3        0.41        1.50      3.54 o 
  -7  14   3        9.07        5.24      6.30 o 
  -6  14   3       27.21       44.89      5.06 o 
  -5  14   3       38.30       46.66      4.30 o 
  -4  14   3      130.51      134.22      5.65 o 
  -3  14   3      209.37      192.70      6.14 o 
  -2  14   3      593.76      529.45      7.79 o 
  -1  14   3      292.11      274.74      6.05 o 
   0  14   3       12.15        9.60      2.07 o 
   1  14   3       11.73       14.33      2.65 o 
   2  14   3       39.92       40.88      4.13 o 
   3  14   3      247.75      215.73      7.46 o 
   4  14   3        4.77        8.33      2.74 o 
   5  14   3        2.37        5.83      4.01 o 
   6  14   3       21.30       28.63      4.45 o 
  -9  15   3        4.73       -1.22      3.87 o 
  -8  15   3        0.63        1.15      3.55 o 
  -7  15   3       17.35       13.46      4.89 o 
  -6  15   3       49.82       39.88      4.38 o 
  -5  15   3      426.36      428.39     10.38 o 
  -4  15   3      131.63      119.75      5.58 o 
  -3  15   3       35.92       42.57      3.41 o 
  -2  15   3     1210.79     1093.92     13.80 o 
  -1  15   3      291.39      333.24      6.08 o 
   0  15   3       38.51       42.65      2.82 o 
   1  15   3       49.14       54.40      3.82 o 
   2  15   3       96.71      111.30      5.79 o 
   3  15   3       20.08       29.31      4.22 o 
   4  15   3       72.76       73.51      4.51 o 
   5  15   3        0.01        2.92      3.87 o 
   6  15   3        0.79        7.62      6.26 o 
  -9  16   3        3.82        2.61      4.13 o 
  -8  16   3        2.23        4.98      3.80 o 
  -7  16   3       26.89       35.98      4.49 o 
  -6  16   3      215.93      205.41      7.50 o 
  -5  16   3       30.19       39.29      4.21 o 
  -4  16   3      119.02      116.56      5.90 o 
  -3  16   3      257.40      228.38      6.56 o 
  -2  16   3       21.21       18.11      2.10 o 
  -1  16   3     1347.35     1270.92     16.60 o 
   0  16   3       38.35       34.52      2.72 o 
   1  16   3      890.92      856.18     13.67 o 
   2  16   3      224.04      219.08      7.26 o 
   3  16   3       15.93       21.75      4.16 o 
   4  16   3        6.51       19.45      3.21 o 
   5  16   3       67.77       58.13      6.02 o 
   6  16   3        4.95       13.18      5.10 o 
  -8  17   3        0.04        0.23      3.91 o 
  -7  17   3        0.54       -0.14      6.19 o 
  -6  17   3       72.14       61.74      5.47 o 
  -5  17   3        1.05        0.32      3.02 o 
  -4  17   3       40.81       31.59      4.06 o 
  -3  17   3       32.02       26.69      3.35 o 
  -2  17   3      349.20      307.21      7.62 o 
  -1  17   3        7.25        4.94      2.06 o 
   0  17   3       14.96       10.93      2.35 o 
   1  17   3      231.35      224.53      6.62 o 
   2  17   3        2.23       -0.54      3.15 o 
   3  17   3       12.54       15.57      4.19 o 
   4  17   3        6.83       13.67      3.17 o 
   5  17   3        0.41       11.54      4.75 o 
   6  17   3        0.57        8.12      5.69 o 
  -8  18   3        0.67       -3.64      3.64 o 
  -7  18   3        7.55       11.93      6.81 o 
  -6  18   3        0.09        6.16      3.39 o 
  -5  18   3      104.54       88.61      5.78 o 
  -4  18   3      328.49      289.04     15.91 o 
  -3  18   3      318.44      332.57     15.24 o 
  -2  18   3        0.69        7.31      3.29 o 
  -1  18   3      580.49      563.84      9.32 o 
   0  18   3        7.20        4.32      3.07 o 
   1  18   3        1.86        0.53      2.97 o 
   2  18   3      255.55      239.89      7.84 o 
   3  18   3       31.72       29.30      3.98 o 
   4  18   3        7.38        6.96      3.17 o 
   5  18   3        0.20       -1.30      2.94 o 
   6  18   3        8.62       11.34      6.43 o 
  -8  19   3        9.73       14.27      4.52 o 
  -7  19   3       14.63       10.53      6.57 o 
  -6  19   3        4.72        9.13      3.67 o 
  -5  19   3        0.87       -2.46      3.00 o 
  -4  19   3        0.00        2.22      4.95 o 
  -3  19   3       51.88       48.98      4.17 o 
  -2  19   3      457.03      460.62     11.23 o 
  -1  19   3       49.68       49.11      3.85 o 
   0  19   3       13.15        7.64      4.71 o 
   1  19   3        1.02        0.06      3.11 o 
   2  19   3       40.02       43.52      5.22 o 
   3  19   3        3.58        4.25      3.02 o 
   4  19   3       74.17       79.28      5.51 o 
   5  19   3       18.58       21.39      6.00 o 
  -8  20   3        0.41        5.31      4.28 o 
  -7  20   3        9.13        6.05      7.12 o 
  -6  20   3       19.55       16.25      5.54 o 
  -5  20   3        4.68        2.27      3.16 o 
  -4  20   3        8.61       10.88      3.33 o 
  -3  20   3       15.63       17.08      4.03 o 
  -2  20   3      408.61      398.53     10.49 o 
  -1  20   3       59.75       58.43      6.75 o 
   0  20   3      681.58      662.61     12.78 o 
   1  20   3        0.04        3.25      3.19 o 
   2  20   3       46.72       46.90      4.75 o 
   3  20   3       50.01       47.55      4.56 o 
   4  20   3        2.18        5.72      3.50 o 
   5  20   3       15.79       21.02      3.80 o 
  -8  21   3        0.08       -2.49      4.02 o 
  -7  21   3        0.06        2.04      6.69 o 
  -6  21   3       34.58       26.48      4.49 o 
  -5  21   3        0.92        8.27      3.45 o 
  -4  21   3       39.54       39.72      4.35 o 
  -3  21   3        0.51        3.75      3.60 o 
  -2  21   3       50.32       48.62      4.84 o 
  -1  21   3      372.19      374.20     24.05 o 
   0  21   3       67.95       88.24      6.79 o 
   1  21   3       69.98       75.63      5.18 o 
   2  21   3        0.06        1.33      3.54 o 
   3  21   3       15.65       19.40      3.75 o 
   4  21   3        3.94        1.85      4.14 o 
   5  21   3        3.42       13.77      5.22 o 
  -8  22   3       12.95       27.02      9.95 o 
  -7  22   3       10.98       12.95      7.42 o 
  -6  22   3        0.60        4.64      4.67 o 
  -5  22   3       22.08       18.05      4.09 o 
  -4  22   3        7.88       10.65      4.14 o 
  -3  22   3       51.34       43.83      5.31 o 
  -2  22   3       51.90       74.25      7.68 o 
  -1  22   3        2.64        4.40      9.55 o 
   0  22   3        0.07       -2.63      4.55 o 
   1  22   3       12.93       15.07      3.82 o 
   2  22   3        3.08        6.72      4.41 o 
   3  22   3       62.39       74.14      5.05 o 
   4  22   3       23.02       25.21      4.13 o 
   5  22   3       15.73       17.67      4.39 o 
  -7  23   3        5.27        3.57      5.64 o 
  -6  23   3        3.45        8.25      5.97 o 
  -5  23   3       17.76       20.26      4.15 o 
  -4  23   3       95.19       95.15      6.94 o 
  -3  23   3       63.74       54.56      5.81 o 
  -2  23   3       66.41       79.45      7.97 o 
  -1  23   3       55.79       41.69     11.68 o 
   0  23   3        0.54       -0.05      9.53 o 
   1  23   3        9.96        9.43      3.67 o 
   2  23   3        0.02        2.38      3.83 o 
   3  23   3        1.03        4.41      3.41 o 
   4  23   3        0.03        2.69      3.58 o 
   5  23   3       14.55       19.72      3.98 o 
  -7  24   3        2.09        7.54      4.74 o 
  -6  24   3        2.59        7.66      4.08 o 
  -5  24   3        0.20        1.79      4.25 o 
  -4  24   3        4.05        9.25      4.35 o 
  -3  24   3        0.35        2.81      5.49 o 
  -2  24   3       22.03       35.48      6.57 o 
  -1  24   3        9.72       14.64     10.77 o 
   0  24   3       11.67       33.33     11.81 o 
   1  24   3       28.25       29.34      6.66 o 
   2  24   3        0.01       -0.95      3.01 o 
   3  24   3       11.12       19.83      3.97 o 
   4  24   3        0.20        9.39      4.11 o 
  -7  25   3       28.52       35.99      8.99 o 
  -6  25   3        0.18        0.56      6.02 o 
  -5  25   3       70.96       76.85      7.37 o 
  -4  25   3        0.02        4.22      5.22 o 
  -3  25   3        3.67       -0.27      5.57 o 
  -2  25   3       65.72       55.91      8.23 o 
  -1  25   3       20.75       20.55     11.73 o 
   0  25   3      158.54      175.64     17.45 o 
   1  25   3       28.44       30.97     18.76 o 
   2  25   3       44.06       63.93      4.76 o 
   3  25   3        2.25        2.32      3.54 o 
   4  25   3        5.94       12.56      4.00 o 
  -7  26   3        3.81       24.93     14.54 o 
  -6  26   3        0.19       10.28      8.47 o 
  -5  26   3        0.01       -1.34      4.45 o 
  -4  26   3       83.85      100.44     10.91 o 
  -3  26   3       37.95       35.00      8.10 o 
  -2  26   3       40.75       47.57     20.24 o 
  -1  26   3        0.23        3.23     15.77 o 
   0  26   3        3.93        9.34     27.28 o 
   1  26   3       24.14       20.63      6.81 o 
   2  26   3       24.68       20.31      6.58 o 
   3  26   3        0.73        7.87      3.63 o 
   4  26   3        0.54        4.93      5.03 o 
  -6  27   3       13.08       18.78      6.36 o 
  -5  27   3       28.53       27.21      5.81 o 
  -4  27   3        2.21       12.82     16.12 o 
  -3  27   3        2.30        3.23      9.99 o 
  -2  27   3      130.73      173.83     24.77 o 
  -1  27   3       12.76       18.86     16.11 o 
   0  27   3       12.87       23.78     28.89 o 
   1  27   3        3.09        9.63      5.83 o 
   2  27   3        2.69        3.33      8.60 o 
   3  27   3        1.01        6.61      4.77 o 
  -6  28   3        3.70        9.86      9.71 o 
  -5  28   3        9.70       14.63     18.90 o 
  -4  28   3        8.05       24.69      7.98 o 
  -3  28   3       56.74       50.99      9.02 o 
  -2  28   3       52.66       96.97     21.42 o 
  -1  28   3       16.10       32.48     24.83 o 
   0  28   3       16.87       28.45      7.19 o 
   1  28   3        9.87       11.32     12.29 o 
   2  28   3       10.80       27.88     13.67 o 
   3  28   3        0.46        6.59     10.02 o 
  -5  29   3        5.06       13.21      8.08 o 
  -4  29   3       31.26       36.01     18.14 o 
  -3  29   3       13.73       23.26      7.33 o 
  -2  29   3        2.80       26.82     25.40 o 
  -1  29   3       25.07       49.30     33.24 o 
   0  29   3        6.98       19.04      7.85 o 
   1  29   3        8.04        7.12      7.77 o 
   2  29   3       13.96       18.64     13.16 o 
   3  29   3        4.24        9.26      6.79 o 
  -5  30   3        2.56        0.28     15.52 o 
  -4  30   3        7.17       13.49     10.24 o 
  -3  30   3       43.10       37.90     22.85 o 
  -2  30   3        8.07       21.87     22.44 o 
  -1  30   3       53.87       77.37     28.24 o 
   0  30   3       13.46       22.88     12.58 o 
   1  30   3        0.00        2.18     10.77 o 
   2  30   3        4.61       10.67     21.31 o 
  -4  31   3        1.40       13.97     13.41 o 
  -3  31   3        0.54       14.94     22.52 o 
  -2  31   3        5.28       40.30     24.05 o 
  -1  31   3        3.66       23.20     22.84 o 
   0  31   3        9.18       24.92     15.21 o 
   1  31   3        4.93       -0.42     13.86 o 
   2  31   3        9.96       20.18      8.14 o 
  -4  32   3        6.97       22.74     22.74 o 
  -3  32   3        0.96      -11.76     21.96 o 
  -2  32   3       21.81       42.81     24.87 o 
  -1  32   3       14.33       15.28     26.45 o 
   0  32   3        6.26       16.25     31.05 o 
   1  32   3        0.06       -3.52     21.75 o 
  -3  33   3       10.99       35.74     24.51 o 
  -2  33   3        0.37      -10.52     22.60 o 
  -1  33   3        0.49       21.90     35.98 o 
   0  33   3        9.21       27.68     32.04 o 
 -10   0   4        3.88        4.56      4.39 o 
  -9   0   4       57.25       29.42      5.29 o 
  -8   0   4       29.83       35.24      5.08 o 
  -7   0   4      305.57      292.78     21.27 o 
  -6   0   4      336.48      305.46     11.21 o 
  -5   0   4      130.24      139.69      7.47 o 
  -4   0   4      900.58      906.04     17.14 o 
  -3   0   4     1357.75     1504.56     25.97 o 
  -2   0   4     3579.61     3530.25    133.51 o 
  -1   0   4      120.21      116.46     11.23 o 
   0   0   4      788.83      797.47     25.28 o 
   1   0   4     3114.37     3111.55     67.99 o 
   2   0   4      257.93      269.71      8.81 o 
   3   0   4      523.34      439.13     12.34 o 
   4   0   4        1.08       19.12      5.07 o 
   5   0   4        0.02       -3.27      4.70 o 
   6   0   4        0.00        6.60      8.08 o 
 -10   1   4       12.05       13.57      3.34 o 
  -9   1   4       27.15       29.62      3.65 o 
  -8   1   4        0.69        3.33      2.57 o 
  -7   1   4      100.41      114.18      5.02 o 
  -6   1   4       10.21       27.79      3.74 o 
  -5   1   4      340.21      356.16      7.06 o 
  -4   1   4      123.31      171.14      7.60 o 
  -3   1   4      290.14      307.47     11.56 o 
  -2   1   4      471.42      539.40     14.23 o 
  -1   1   4      208.89      176.49      6.89 o 
   0   1   4     1056.15      982.54     20.88 o 
   1   1   4       28.82       56.19      8.58 o 
   2   1   4       12.19       41.76      3.37 o 
   3   1   4       37.40       57.26      4.48 o 
   4   1   4       69.09       61.06      4.50 o 
   5   1   4        0.46       -0.10      3.44 o 
   6   1   4       32.30       31.06      5.67 o 
 -10   2   4        0.04       -1.55      3.23 o 
  -9   2   4       29.64       36.20      3.85 o 
  -8   2   4       36.73       24.53      3.33 o 
  -7   2   4        2.43        5.03      2.52 o 
  -6   2   4      337.32      315.43      8.70 o 
  -5   2   4      124.00      127.00      4.49 o 
  -4   2   4      245.45      253.81      5.26 o 
  -3   2   4      396.29      464.37      9.94 o 
  -2   2   4     1655.70     1709.76     39.45 o 
  -1   2   4     1240.74     1176.84     33.09 o 
   0   2   4       17.17       28.33      3.79 o 
   1   2   4      363.25      340.85      7.36 o 
   2   2   4      171.05      155.82      4.42 o 
   3   2   4      109.58      112.17      5.04 o 
   4   2   4      108.75      121.91      5.53 o 
   5   2   4        7.93        6.46      3.65 o 
   6   2   4        1.73        4.10      5.81 o 
 -10   3   4        0.26       -3.19      3.19 o 
  -9   3   4       20.77       23.73      3.52 o 
  -8   3   4        4.88       -1.21      2.55 o 
  -7   3   4       11.68        3.76      2.76 o 
  -6   3   4       44.53       73.46      3.93 o 
  -5   3   4       26.58       36.94      2.93 o 
  -4   3   4      578.96      641.84     10.05 o 
  -3   3   4       48.24       59.53      3.09 o 
  -2   3   4     1979.91     2270.32     29.50 o 
  -1   3   4     1231.93     1356.42     22.80 o 
   0   3   4      448.56      452.29     10.10 o 
   1   3   4       62.89       63.71      5.49 o 
   2   3   4      233.56      216.41      5.87 o 
   3   3   4       29.82       35.65      3.63 o 
   4   3   4       70.91       82.37      4.88 o 
   5   3   4        8.17        3.78      3.93 o 
   6   3   4       10.10       10.39     10.76 o 
 -10   4   4        1.49       -1.94      3.21 o 
  -9   4   4        3.30        2.46      3.42 o 
  -8   4   4       12.71       16.16      3.12 o 
  -7   4   4        8.15        7.61      2.61 o 
  -6   4   4        4.94       14.59      2.60 o 
  -5   4   4       32.75       34.06      2.88 o 
  -4   4   4      133.42      163.55      4.75 o 
  -3   4   4      352.74      377.91      8.01 o 
  -2   4   4      646.09      748.36     12.48 o 
  -1   4   4     3313.44     3587.75     95.27 o 
   0   4   4      221.17      247.83      6.11 o 
   1   4   4       48.83       52.56      2.89 o 
   2   4   4       30.36       37.64      3.09 o 
   3   4   4       68.77       68.80      4.89 o 
   4   4   4        1.57        7.21      3.57 o 
   5   4   4        0.46        4.17      4.22 o 
   6   4   4        0.11        6.88     10.03 o 
 -10   5   4        0.09        4.10      3.49 o 
  -9   5   4        0.22       -0.04      3.72 o 
  -8   5   4        5.28        4.89      2.75 o 
  -7   5   4       50.19       61.74      4.13 o 
  -6   5   4       53.95       55.82      3.69 o 
  -5   5   4      151.14      154.31      4.90 o 
  -4   5   4       94.21       71.09      3.87 o 
  -3   5   4      125.57      117.41      4.04 o 
  -2   5   4      104.80      125.74      4.23 o 
  -1   5   4      169.83      189.41     15.43 o 
   0   5   4      150.86      124.32      4.46 o 
   1   5   4       20.37       46.55      2.48 o 
   2   5   4      105.29      101.71      4.82 o 
   3   5   4       80.68       81.59      5.24 o 
   4   5   4        4.82        5.23      3.53 o 
   5   5   4        0.01       -0.31      4.20 o 
   6   5   4        3.06        7.15      7.24 o 
 -10   6   4        1.98       -2.02      4.33 o 
  -9   6   4        1.93       -1.36      3.29 o 
  -8   6   4        5.27        2.60      2.68 o 
  -7   6   4        0.58        1.46      2.45 o 
  -6   6   4      183.68      182.56      6.36 o 
  -5   6   4       11.42       14.10      2.79 o 
  -4   6   4      474.81      561.43     10.47 o 
  -3   6   4      390.53      346.25      6.80 o 
  -2   6   4      437.81      447.30      8.05 o 
  -1   6   4      481.54      433.68     11.67 o 
   0   6   4      113.63      137.16      4.65 o 
   1   6   4      428.02      417.98      7.85 o 
   2   6   4      176.47      153.17      5.77 o 
   3   6   4      147.19      166.20      5.41 o 
   4   6   4        4.37        5.19      3.53 o 
   5   6   4       27.24       32.70      5.18 o 
   6   6   4        2.68        7.59      7.45 o 
 -10   7   4        2.70        4.30      3.57 o 
  -9   7   4       10.69       11.51      3.76 o 
  -8   7   4       18.82       23.47      4.00 o 
  -7   7   4       76.09       68.94      4.19 o 
  -6   7   4      853.71      893.01     13.93 o 
  -5   7   4      212.04      173.58      5.74 o 
  -4   7   4        1.76        3.73      3.39 o 
  -3   7   4      777.06      866.35     13.09 o 
  -2   7   4     1272.40     1328.06     18.51 o 
  -1   7   4     1911.73     2021.85     34.26 o 
   0   7   4     1448.18     1375.12     19.33 o 
   1   7   4        8.85       10.98      1.94 o 
   2   7   4      135.77      156.24     15.61 o 
   3   7   4      404.34      373.43      7.69 o 
   4   7   4        1.53        6.63      2.78 o 
   5   7   4        6.94        9.06      5.38 o 
   6   7   4       12.43       14.98      6.25 o 
 -10   8   4        0.03       -0.46      3.51 o 
  -9   8   4        1.39        0.96      3.35 o 
  -8   8   4       13.16       14.50      3.66 o 
  -7   8   4        3.47       -1.57      2.90 o 
  -6   8   4     1357.04     1268.14     18.21 o 
  -5   8   4       95.47      118.81      5.04 o 
  -4   8   4      190.72      166.07      8.81 o 
  -3   8   4      173.40      157.03      4.76 o 
  -2   8   4     3043.17     2949.70     40.60 o 
  -1   8   4     1921.91     2073.99     26.15 o 
   0   8   4       42.59       46.78      3.25 o 
   1   8   4      367.11      356.68      6.37 o 
   2   8   4      199.00      192.91      6.69 o 
   3   8   4       75.63       84.25      6.78 o 
   4   8   4       35.83       34.62      3.54 o 
   5   8   4       19.41       17.06      5.80 o 
   6   8   4        8.04        8.26      8.44 o 
 -10   9   4        1.04       -3.55      5.07 o 
  -9   9   4        0.03       -1.67      3.39 o 
  -8   9   4       14.68       10.61      3.57 o 
  -7   9   4        4.09        4.13      3.99 o 
  -6   9   4      559.08      582.15     20.62 o 
  -5   9   4      655.26      633.50     11.82 o 
  -4   9   4       31.03       23.33      2.98 o 
  -3   9   4     2576.54     2296.47     30.42 o 
  -2   9   4      528.41      517.32      8.03 o 
  -1   9   4      250.88      207.30      5.01 o 
   0   9   4     1075.84     1047.35     14.05 o 
   1   9   4       23.88       28.20      2.53 o 
   2   9   4      164.49      172.82      5.52 o 
   3   9   4       22.32       19.14      3.07 o 
   4   9   4       34.41       30.24      3.41 o 
   5   9   4       34.77       40.35      4.59 o 
   6   9   4        3.97        9.01      6.06 o 
 -10  10   4        0.30       -2.27      3.68 o 
  -9  10   4        0.08        2.33      3.62 o 
  -8  10   4       17.45       25.38      4.26 o 
  -7  10   4       10.75        7.09      3.82 o 
  -6  10   4      152.34      212.90      7.41 o 
  -5  10   4        6.18        9.68      2.33 o 
  -4  10   4      141.57      166.15      6.44 o 
  -3  10   4      599.05      573.91      9.81 o 
  -2  10   4       33.31       33.35      2.61 o 
  -1  10   4      754.47      686.34     10.00 o 
   0  10   4      111.27      123.87      4.37 o 
   1  10   4      362.19      295.90      6.77 o 
   2  10   4      128.45      126.31      5.10 o 
   3  10   4       53.38       50.34      3.80 o 
   4  10   4       58.62       59.92      4.63 o 
   5  10   4       44.32       42.10      4.71 o 
   6  10   4        3.83       11.72      5.39 o 
  -9  11   4        2.65        3.79      4.99 o 
  -8  11   4        8.73       10.59      3.79 o 
  -7  11   4       49.29       49.07      6.16 o 
  -6  11   4      755.50      737.38     16.55 o 
  -5  11   4       34.67       29.05      3.55 o 
  -4  11   4       50.60       44.04      3.70 o 
  -3  11   4      503.59      468.56      8.75 o 
  -2  11   4       69.00       77.50      3.05 o 
  -1  11   4      319.47      292.43      5.98 o 
   0  11   4      172.26      163.47      4.84 o 
   1  11   4      151.23      154.03      5.34 o 
   2  11   4      129.31      125.00      5.19 o 
   3  11   4       61.83       68.10      4.18 o 
   4  11   4        3.82        6.91      3.38 o 
   5  11   4       16.80       14.16      4.00 o 
   6  11   4        1.51       11.98      5.25 o 
  -9  12   4        0.64       -0.71      3.84 o 
  -8  12   4       42.07       47.21      5.69 o 
  -7  12   4       13.07       15.04      3.55 o 
  -6  12   4      191.98      195.66      7.27 o 
  -5  12   4      535.16      496.16     10.85 o 
  -4  12   4       61.51       59.24      4.18 o 
  -3  12   4        0.26        8.37      2.13 o 
  -2  12   4      272.43      237.25      4.95 o 
  -1  12   4        3.08       10.23      2.03 o 
   0  12   4       87.46       93.26      4.15 o 
   1  12   4      211.20      183.39      5.86 o 
   2  12   4       27.68       31.64      3.48 o 
   3  12   4      448.70      371.39      9.08 o 
   4  12   4        3.73        7.17      3.59 o 
   5  12   4       17.61       16.06      4.21 o 
   6  12   4        3.30        4.43      7.28 o 
  -9  13   4        0.22       -0.03      3.86 o 
  -8  13   4       29.87       29.53      4.70 o 
  -7  13   4        9.05       11.05      6.50 o 
  -6  13   4       88.10       90.85      5.67 o 
  -5  13   4        0.32        5.68      3.13 o 
  -4  13   4        9.08        8.76      2.79 o 
  -3  13   4       90.67      104.47      5.26 o 
  -2  13   4       87.35       89.36      4.31 o 
  -1  13   4      263.02      274.43      6.02 o 
   0  13   4        5.00       16.81      2.83 o 
   1  13   4       97.70       99.89      4.87 o 
   2  13   4        0.16        8.98      3.18 o 
   3  13   4        0.06        9.81      4.05 o 
   4  13   4       23.20       22.70      4.27 o 
   5  13   4       16.31       12.62      4.98 o 
   6  13   4        1.12       15.17      7.43 o 
  -9  14   4        0.02        1.02      3.95 o 
  -8  14   4        0.21        6.11      3.75 o 
  -7  14   4       20.05       29.64      4.21 o 
  -6  14   4       18.98       18.71      3.70 o 
  -5  14   4       29.22       44.24      4.30 o 
  -4  14   4      368.67      341.09      8.72 o 
  -3  14   4        0.10       14.01      2.54 o 
  -2  14   4       27.42       26.86      2.27 o 
  -1  14   4       40.83       29.11      2.68 o 
   0  14   4        9.59       18.11      2.75 o 
   1  14   4       14.69       15.12      3.15 o 
   2  14   4      520.17      471.30     10.20 o 
   3  14   4        1.93        2.05      3.30 o 
   4  14   4        3.87       13.57      3.80 o 
   5  14   4        0.70        8.73      3.89 o 
  -9  15   4        0.41        2.80      4.02 o 
  -8  15   4        3.26       -1.03      3.70 o 
  -7  15   4        2.08        7.73      3.63 o 
  -6  15   4       71.20       71.13      5.34 o 
  -5  15   4      154.76      133.79      6.24 o 
  -4  15   4      106.42      111.33      5.74 o 
  -3  15   4     1273.47     1209.69     18.29 o 
  -2  15   4        0.07       -0.89      1.85 o 
  -1  15   4      331.51      297.04      6.09 o 
   0  15   4      539.44      533.10      8.79 o 
   1  15   4      216.97      200.45      6.79 o 
   2  15   4      452.74      427.09      9.26 o 
   3  15   4       59.06       47.45      4.43 o 
   4  15   4       31.88       37.82      3.51 o 
   5  15   4        0.03        2.39      3.99 o 
  -9  16   4        0.26        3.98      4.29 o 
  -8  16   4        7.60        1.49      4.89 o 
  -7  16   4        1.09       -0.26      7.09 o 
  -6  16   4        0.53        1.90      4.40 o 
  -5  16   4       34.45       40.03      4.45 o 
  -4  16   4      596.55      557.22     11.90 o 
  -3  16   4      141.42      159.59      5.80 o 
  -2  16   4        5.94       10.65      2.36 o 
  -1  16   4       35.73       30.58      3.16 o 
   0  16   4      481.02      441.55      8.06 o 
   1  16   4      397.58      353.02      8.32 o 
   2  16   4       12.74       15.09      3.41 o 
   3  16   4       33.61       32.89      4.21 o 
   4  16   4        1.66        3.63      2.79 o 
   5  16   4        0.26        3.06      4.03 o 
  -9  17   4        0.71        1.34      4.04 o 
  -8  17   4       13.85        4.10      4.08 o 
  -7  17   4       34.20       31.06      4.70 o 
  -6  17   4       20.39       19.34      4.01 o 
  -5  17   4      200.72      213.23      7.60 o 
  -4  17   4        0.13        0.07      3.01 o 
  -3  17   4     1455.67     1351.88     23.66 o 
  -2  17   4      559.85      554.17      9.72 o 
  -1  17   4      362.44      326.39     11.49 o 
   0  17   4     1220.13     1230.49     18.08 o 
   1  17   4       62.23       71.74      4.76 o 
   2  17   4       30.40       31.81      4.00 o 
   3  17   4        7.05        9.55      3.75 o 
   4  17   4       29.71       28.75      3.57 o 
   5  17   4       17.69       17.72      4.64 o 
  -9  18   4        4.35        6.70      4.45 o 
  -8  18   4        2.13       -3.32      4.18 o 
  -7  18   4        2.62        4.77      6.04 o 
  -6  18   4       15.36       18.54      4.12 o 
  -5  18   4        8.98       15.80      3.74 o 
  -4  18   4       36.62       41.44      4.45 o 
  -3  18   4        0.27        3.99      3.47 o 
  -2  18   4        0.73       -3.49      3.49 o 
  -1  18   4       17.07       10.21      2.90 o 
   0  18   4        9.32       10.99      3.35 o 
   1  18   4       11.74       25.41      3.78 o 
   2  18   4      108.39      114.49      5.92 o 
   3  18   4        7.20       11.57      4.67 o 
   4  18   4       17.39       20.70      3.55 o 
   5  18   4        7.72        6.61      4.49 o 
  -8  19   4        2.85        3.68      4.26 o 
  -7  19   4       16.44       30.46      6.16 o 
  -6  19   4        6.20        8.93      3.64 o 
  -5  19   4       10.09       12.01      3.66 o 
  -4  19   4        8.39       15.16      3.50 o 
  -3  19   4       20.74       26.45      4.12 o 
  -2  19   4       28.48       24.23      4.06 o 
  -1  19   4        1.44       -0.20      3.65 o 
   0  19   4       10.20       10.86      3.37 o 
   1  19   4       48.60       52.04      4.46 o 
   2  19   4       10.68       14.54      3.79 o 
   3  19   4      109.96      123.57      6.82 o 
   4  19   4        0.01        4.26      3.12 o 
   5  19   4        5.41       18.09     10.30 o 
  -8  20   4        4.72        9.79      4.39 o 
  -7  20   4        0.14        8.56      5.42 o 
  -6  20   4       28.86       21.58      6.75 o 
  -5  20   4       11.54       14.72      4.93 o 
  -4  20   4      117.90      114.33      9.39 o 
  -3  20   4        3.86        3.42      3.45 o 
  -2  20   4        0.80        1.02      3.22 o 
  -1  20   4      189.61      195.44     10.39 o 
   0  20   4        7.39        7.36      3.63 o 
   1  20   4       43.86       30.99      4.09 o 
   2  20   4       10.15       15.87      3.84 o 
   3  20   4        0.13        6.57      3.10 o 
   4  20   4       19.01       20.85      3.82 o 
   5  20   4        1.19       11.15      8.00 o 
  -8  21   4       15.25       10.92      4.84 o 
  -7  21   4        1.44        9.50      4.18 o 
  -6  21   4        8.70       10.61      6.26 o 
  -5  21   4        0.69       -1.19      3.25 o 
  -4  21   4       42.28       32.18      5.18 o 
  -3  21   4       21.13       12.92      3.88 o 
  -2  21   4        8.27        3.86      3.42 o 
  -1  21   4        5.43        0.27      8.52 o 
   0  21   4       51.94       54.62      4.94 o 
   1  21   4       29.39       31.47      4.46 o 
   2  21   4       20.12       13.56      4.86 o 
   3  21   4       17.05       19.59      3.77 o 
   4  21   4        8.42       11.67      4.26 o 
  -8  22   4        9.84       18.43      4.77 o 
  -7  22   4        0.00        4.15      8.55 o 
  -6  22   4        4.02        8.21      3.90 o 
  -5  22   4       22.03       22.09      7.15 o 
  -4  22   4       27.75       17.26      4.73 o 
  -3  22   4       12.02       19.09      4.22 o 
  -2  22   4        0.29        4.55      9.35 o 
  -1  22   4       26.38       28.67     10.77 o 
   0  22   4      177.51      184.28      8.31 o 
   1  22   4        0.81       -1.58      3.56 o 
   2  22   4        0.02       -2.25      4.84 o 
   3  22   4        6.89       11.61      3.58 o 
   4  22   4        1.95       -0.64      4.08 o 
  -8  23   4        0.52        4.82      9.56 o 
  -7  23   4        3.12        5.97      4.44 o 
  -6  23   4        0.00        2.54      5.07 o 
  -5  23   4        8.06        0.35      6.32 o 
  -4  23   4       47.39       42.08      5.84 o 
  -3  23   4        6.63        1.58      3.87 o 
  -2  23   4        0.01       19.32      9.88 o 
  -1  23   4        3.57        3.48      9.69 o 
   0  23   4       14.08       17.88      5.71 o 
   1  23   4        2.52        2.48      5.06 o 
   2  23   4       15.23       14.61      6.14 o 
   3  23   4        0.02        5.62      3.50 o 
   4  23   4        0.46        6.34      3.98 o 
  -7  24   4        0.02        0.13      4.04 o 
  -6  24   4        1.09       -0.69      6.00 o 
  -5  24   4        4.86        5.89      5.66 o 
  -4  24   4       94.63      103.23      7.27 o 
  -3  24   4        6.26       13.55      6.80 o 
  -2  24   4      269.90      296.80     20.29 o 
  -1  24   4      122.33      141.94     15.81 o 
   0  24   4       22.19       36.08     11.93 o 
   1  24   4      110.30      116.61      8.51 o 
   2  24   4        0.00       -4.54      4.54 o 
   3  24   4       17.24       22.58      4.52 o 
   4  24   4        0.23        6.32      7.08 o 
  -7  25   4        9.31       13.59      7.23 o 
  -6  25   4        2.35        8.56      5.17 o 
  -5  25   4       14.63        8.91      4.84 o 
  -4  25   4        1.04        7.84      4.43 o 
  -3  25   4        1.58        0.51      5.89 o 
  -2  25   4        0.23       -2.43      9.93 o 
  -1  25   4       29.75       40.66     12.17 o 
   0  25   4        4.93        1.61     13.95 o 
   1  25   4       18.48       18.31     15.06 o 
   2  25   4        1.10        3.14      5.30 o 
   3  25   4        0.19       11.53      6.73 o 
  -7  26   4        5.19       11.59      8.21 o 
  -6  26   4        5.76        4.89      5.01 o 
  -5  26   4        0.02        1.52      4.52 o 
  -4  26   4      127.01      149.12     12.58 o 
  -3  26   4        0.85      -12.57     19.43 o 
  -2  26   4       29.19       59.52     27.76 o 
  -1  26   4       38.47       52.93     13.35 o 
   0  26   4        6.64       11.87     22.31 o 
   1  26   4       22.71       16.65     34.28 o 
   2  26   4        7.59        9.13      4.72 o 
   3  26   4       20.10       31.31      5.13 o 
  -6  27   4       26.71       36.57      6.49 o 
  -5  27   4        0.34        6.09      8.73 o 
  -4  27   4        0.01        6.28      8.66 o 
  -3  27   4        0.11       -5.42     19.78 o 
  -2  27   4        6.08       21.37     10.74 o 
  -1  27   4        3.70        8.91     18.87 o 
   0  27   4        0.40        7.35     17.69 o 
   1  27   4        0.06        2.41     20.89 o 
   2  27   4        0.63        6.45     11.74 o 
   3  27   4       32.22       48.55      5.25 o 
  -6  28   4        2.42       14.75      9.95 o 
  -5  28   4        0.01       -2.70      7.08 o 
  -4  28   4        0.04       11.24      7.20 o 
  -3  28   4       13.63        0.35     20.95 o 
  -2  28   4        6.46       26.67     17.19 o 
  -1  28   4       18.05       22.65     27.24 o 
   0  28   4       17.55       42.46     28.34 o 
   1  28   4       16.36       16.29     14.13 o 
   2  28   4        2.94       12.62     18.85 o 
  -6  29   4       10.00        4.07     12.63 o 
  -5  29   4       17.67       16.72      8.34 o 
  -4  29   4        2.66        6.75      7.11 o 
  -3  29   4       24.85       31.73     22.96 o 
  -2  29   4        2.26       46.52     13.29 o 
  -1  29   4        1.00       10.76     20.38 o 
   0  29   4        8.27       15.72     19.18 o 
   1  29   4        2.81        1.98     13.24 o 
   2  29   4       12.51       27.33     10.48 o 
  -5  30   4       63.63       78.31     11.66 o 
  -4  30   4       17.69       18.02     23.25 o 
  -3  30   4        0.74       33.59     24.10 o 
  -2  30   4        4.28        2.03     23.33 o 
  -1  30   4       11.33       29.48     16.11 o 
   0  30   4       19.00       17.75     16.44 o 
   1  30   4        3.04       35.13     16.56 o 
  -5  31   4       13.93       20.18      9.55 o 
  -4  31   4       32.93       33.21     24.47 o 
  -3  31   4       22.02        5.17     23.70 o 
  -2  31   4        7.41        9.13     24.24 o 
  -1  31   4        7.08       24.77     29.19 o 
   0  31   4       24.27       19.60     12.32 o 
   1  31   4        4.46       12.56     23.43 o 
  -4  32   4        0.26       12.17     23.81 o 
  -3  32   4        0.37       27.84     24.53 o 
  -2  32   4        8.04        1.40     24.46 o 
  -1  32   4        0.45        6.04     44.78 o 
   0  32   4        7.00       14.22     15.37 o 
  -2  33   4        6.85        4.62     25.75 o 
  -1  33   4        0.67       35.98     44.96 o 
 -10   1   5        0.00       -2.73      3.18 o 
  -9   1   5        7.21        8.61      3.25 o 
  -8   1   5       10.06        8.36      3.03 o 
  -7   1   5        5.96        5.05      2.78 o 
  -6   1   5       15.43       26.37      3.16 o 
  -5   1   5       30.25       30.19      2.74 o 
  -4   1   5       22.96       52.87      4.90 o 
  -3   1   5       64.47      107.96      5.39 o 
  -2   1   5       30.39       41.04      3.42 o 
  -1   1   5     1584.78     1772.33     34.01 o 
   0   1   5      511.14      452.14      8.01 o 
   1   1   5      213.42      182.83      6.96 o 
   2   1   5      405.62      361.48     10.15 o 
   3   1   5        3.38       -2.38      3.71 o 
   4   1   5       32.98       32.38      4.72 o 
   5   1   5        2.69       -3.73      6.11 o 
   6   1   5        5.99       11.38      7.39 o 
 -10   2   5        0.24        0.03      3.59 o 
  -9   2   5       22.39       20.45      3.62 o 
  -8   2   5       82.96       80.35      5.01 o 
  -7   2   5       61.50       68.61      4.65 o 
  -6   2   5       22.88       19.92      2.94 o 
  -5   2   5      278.49      269.13      5.94 o 
  -4   2   5      943.00     1062.09     14.21 o 
  -3   2   5      530.23      477.47      8.75 o 
  -2   2   5        9.80       14.51      3.35 o 
  -1   2   5     2129.94     2142.83     40.43 o 
   0   2   5        4.84       20.51      7.90 o 
   1   2   5      178.49      199.99     11.07 o 
   2   2   5        1.34       32.37      5.50 o 
   3   2   5       39.15       41.29      4.55 o 
   4   2   5       19.32       17.95      4.29 o 
   5   2   5       24.62       20.96      5.75 o 
   6   2   5        0.14        8.13      7.88 o 
 -10   3   5        1.39       -1.18      3.63 o 
  -9   3   5        0.64        5.52      3.07 o 
  -8   3   5       10.33       19.81      3.41 o 
  -7   3   5        0.07        2.80      2.70 o 
  -6   3   5        0.20        0.69      2.28 o 
  -5   3   5       48.10       33.36      3.35 o 
  -4   3   5     1867.62     1931.04     23.58 o 
  -3   3   5      937.86      956.69     14.43 o 
  -2   3   5     1157.74     1086.28     15.98 o 
  -1   3   5       23.21       31.27      6.66 o 
   0   3   5      174.61      156.98      7.98 o 
   1   3   5      270.18      287.62     10.50 o 
   2   3   5      133.63      121.58      7.01 o 
   3   3   5       22.31       21.27      4.05 o 
   4   3   5       17.23       13.47      4.21 o 
   5   3   5        0.43       -2.17      4.75 o 
   6   3   5        0.03       20.32      7.17 o 
 -10   4   5        0.21        1.02      3.59 o 
  -9   4   5       27.39       19.34      3.58 o 
  -8   4   5       18.41       10.59      3.19 o 
  -7   4   5       31.17       32.88      4.28 o 
  -6   4   5      171.34      185.94      7.07 o 
  -5   4   5      494.34      495.05      9.10 o 
  -4   4   5     1067.20     1125.82     22.28 o 
  -3   4   5     1645.83     1664.40     20.62 o 
  -2   4   5       39.96       62.34      5.00 o 
  -1   4   5     2071.20     2041.57     35.36 o 
   0   4   5       28.37       38.43      3.87 o 
   1   4   5      527.69      470.88     18.49 o 
   2   4   5        2.30       27.43      4.01 o 
   3   4   5        0.64        4.20      3.62 o 
   4   4   5        4.86       14.43      4.31 o 
   5   4   5        1.44        6.41      4.94 o 
 -10   5   5        0.19       -3.44      3.44 o 
  -9   5   5        0.52       -2.56      3.41 o 
  -8   5   5        1.85        1.21      2.83 o 
  -7   5   5      215.81      215.06      8.25 o 
  -6   5   5       76.14       69.28      4.22 o 
  -5   5   5      500.18      482.61     10.21 o 
  -4   5   5      168.12      190.89      9.32 o 
  -3   5   5       40.42       92.02      8.88 o 
  -2   5   5       77.49      129.62      4.78 o 
  -1   5   5        7.77       23.43      4.76 o 
   0   5   5       19.81       22.56      5.17 o 
   1   5   5       37.81      108.19     15.14 o 
   2   5   5       41.04       53.28      4.68 o 
   3   5   5       22.35       24.32      4.19 o 
   4   5   5       37.82       33.53      4.69 o 
   5   5   5        0.02        8.13      4.91 o 
 -10   6   5        0.92        0.29      3.64 o 
  -9   6   5        2.41       -3.33      3.33 o 
  -8   6   5       13.55        8.66      3.14 o 
  -7   6   5        1.38        6.23      2.91 o 
  -6   6   5       10.29       11.84      2.83 o 
  -5   6   5       91.97      109.00      8.47 o 
  -4   6   5       66.36       88.15      3.69 o 
  -3   6   5      874.01      819.28     11.58 o 
  -2   6   5      387.82      438.28      8.46 o 
  -1   6   5       59.50      105.34      6.12 o 
   0   6   5      978.05      909.55     18.68 o 
   1   6   5       17.06       29.91      6.57 o 
   2   6   5      332.26      351.40     13.10 o 
   3   6   5       74.34       72.98      5.33 o 
   4   6   5       58.17       68.96      5.66 o 
   5   6   5        0.37       -2.73      5.69 o 
 -10   7   5        4.64        8.16      3.92 o 
  -9   7   5        0.07        1.90      3.64 o 
  -8   7   5        0.09       -2.95      3.27 o 
  -7   7   5       23.34       30.22      3.70 o 
  -6   7   5      463.95      498.51     13.56 o 
  -5   7   5       25.64       29.16      3.41 o 
  -4   7   5        0.99        1.89      1.83 o 
  -3   7   5      679.12      679.17     10.16 o 
  -2   7   5      815.10      817.09     13.09 o 
  -1   7   5      294.50      267.34      8.27 o 
   0   7   5      280.46      290.08     14.36 o 
   1   7   5      245.64      328.46     57.19 o 
   2   7   5      568.03      525.94     10.99 o 
   3   7   5       14.57        7.50      3.73 o 
   4   7   5       22.67       24.63      4.57 o 
   5   7   5        1.79        4.19      6.10 o 
 -10   8   5        6.44       12.82      4.27 o 
  -9   8   5        0.84        4.22      3.90 o 
  -8   8   5       87.28       79.99      7.12 o 
  -7   8   5       62.41       84.49      5.04 o 
  -6   8   5      397.18      398.66      8.58 o 
  -5   8   5      197.18      182.28      6.90 o 
  -4   8   5      245.09      289.42      6.13 o 
  -3   8   5      617.26      658.32     10.03 o 
  -2   8   5     1808.35     1865.78     25.74 o 
  -1   8   5       69.13       73.58      5.24 o 
   0   8   5       49.63       63.62      4.91 o 
   1   8   5     2124.79     1849.51     28.75 o 
   2   8   5        0.14        9.76      4.97 o 
   3   8   5        9.75       11.72      3.88 o 
   4   8   5        3.49        2.40      3.99 o 
   5   8   5       11.27       17.50      6.58 o 
 -10   9   5        0.07        4.08      4.06 o 
  -9   9   5        7.20        2.50      3.76 o 
  -8   9   5        3.71        5.57      3.70 o 
  -7   9   5       83.94       74.92      5.33 o 
  -6   9   5       99.00      118.22      6.47 o 
  -5   9   5      114.16       89.62      5.13 o 
  -4   9   5      470.41      444.79      7.93 o 
  -3   9   5      354.91      404.56      7.43 o 
  -2   9   5      158.32      150.09      7.63 o 
  -1   9   5       21.64       25.29      4.05 o 
   0   9   5       55.64       69.55      5.99 o 
   1   9   5        0.02       25.20      8.53 o 
   2   9   5      101.56      103.80      5.02 o 
   3   9   5       88.98       79.20      5.52 o 
   4   9   5        9.32        1.94      4.52 o 
   5   9   5        3.29        5.12      6.28 o 
 -10  10   5        0.16       -3.77      3.77 o 
  -9  10   5        4.38       11.41      4.25 o 
  -8  10   5        9.06       12.93      4.18 o 
  -7  10   5       65.29       46.65      5.81 o 
  -6  10   5      517.98      528.30     12.20 o 
  -5  10   5       57.65       60.56      3.93 o 
  -4  10   5       12.79       11.10      2.22 o 
  -3  10   5       82.69       96.75      4.11 o 
  -2  10   5      271.49      282.51      7.28 o 
  -1  10   5      441.74      413.05     10.85 o 
   0  10   5      823.47      745.34     12.79 o 
   1  10   5       27.61       26.04      3.53 o 
   2  10   5        1.35        4.18      3.05 o 
   3  10   5        6.74        8.05      3.06 o 
   4  10   5        1.05        6.16      5.44 o 
   5  10   5        3.40       -0.42      9.18 o 
 -10  11   5        0.01        3.59      4.25 o 
  -9  11   5       19.20       17.01      4.50 o 
  -8  11   5        5.82       14.01      6.68 o 
  -7  11   5      128.28      130.67      6.56 o 
  -6  11   5      161.74      170.41      6.94 o 
  -5  11   5      568.09      562.78     10.29 o 
  -4  11   5      343.63      331.53      6.71 o 
  -3  11   5       76.06       87.38      3.92 o 
  -2  11   5      425.55      380.50      8.68 o 
  -1  11   5      113.20      133.77      5.69 o 
   0  11   5      366.65      337.98      8.18 o 
   1  11   5        8.45       16.48      3.35 o 
   2  11   5       28.74       22.46      3.48 o 
   3  11   5        0.44       -3.28      3.37 o 
   4  11   5       31.61       30.89      7.96 o 
   5  11   5        0.89       -1.75      5.82 o 
 -10  12   5        1.64       -3.02      4.16 o 
  -9  12   5        0.09        0.84      4.31 o 
  -8  12   5      365.07      340.97     10.60 o 
  -7  12   5       59.97       73.64      5.56 o 
  -6  12   5       36.21       45.55      5.91 o 
  -5  12   5      113.78      109.26      5.02 o 
  -4  12   5      241.57      207.00      5.42 o 
  -3  12   5       82.73      101.98      4.21 o 
  -2  12   5       34.20       25.01      3.25 o 
  -1  12   5       18.68       26.42      3.37 o 
   0  12   5       34.46       39.02      3.97 o 
   1  12   5      234.67      187.64      6.16 o 
   2  12   5       28.40       19.72      3.52 o 
   3  12   5       59.60       52.88      4.91 o 
   4  12   5       15.43       17.72      6.21 o 
   5  12   5        1.24       10.82      5.45 o 
  -9  13   5        7.76        6.28      4.17 o 
  -8  13   5       52.24       53.25      5.66 o 
  -7  13   5      231.30      225.88     13.43 o 
  -6  13   5        3.41        2.88      3.33 o 
  -5  13   5      228.68      220.52      7.77 o 
  -4  13   5     1237.19     1165.82     15.93 o 
  -3  13   5       18.50       10.27      2.31 o 
  -2  13   5      671.55      665.95     16.66 o 
  -1  13   5        3.56        3.28      2.77 o 
   0  13   5       11.11       16.92      3.66 o 
   1  13   5        0.09        2.50      2.94 o 
   2  13   5       17.61       13.01      3.71 o 
   3  13   5        4.24        9.00      3.79 o 
   4  13   5       13.14       13.57      4.43 o 
   5  13   5        0.36        7.84      6.27 o 
  -9  14   5       12.60        9.99      4.37 o 
  -8  14   5       11.33       16.79      4.58 o 
  -7  14   5       28.97       24.26      5.85 o 
  -6  14   5       24.11       28.63      4.16 o 
  -5  14   5       16.09       12.97      4.10 o 
  -4  14   5        2.32       12.41      2.93 o 
  -3  14   5      283.62      274.41      6.74 o 
  -2  14   5       33.20       36.10      3.15 o 
  -1  14   5       45.76       57.22      4.31 o 
   0  14   5      353.23      309.85     11.10 o 
   1  14   5       73.34       74.51      4.59 o 
   2  14   5       38.83       30.54      4.29 o 
   3  14   5       30.48       31.20      4.48 o 
   4  14   5       12.56       15.69      4.38 o 
   5  14   5        5.65       10.06      5.71 o 
  -9  15   5        1.38        2.48      4.24 o 
  -8  15   5       29.02       16.85      4.72 o 
  -7  15   5        4.74        9.37      3.82 o 
  -6  15   5       54.28       49.32      5.05 o 
  -5  15   5        2.17        4.97      3.37 o 
  -4  15   5       22.81       23.27      3.88 o 
  -3  15   5      148.46      124.47      5.16 o 
  -2  15   5       77.40       83.54      4.38 o 
  -1  15   5      786.61      734.32     13.00 o 
   0  15   5      115.45       98.72      5.60 o 
   1  15   5      185.26      198.66      7.10 o 
   2  15   5        5.49        9.55      3.75 o 
   3  15   5       23.77       26.26      4.62 o 
   4  15   5       15.82       26.74      4.64 o 
   5  15   5        0.52        0.47      5.07 o 
  -9  16   5        0.14        0.48      6.98 o 
  -8  16   5       56.86       43.85      5.64 o 
  -7  16   5        0.90        0.80      4.51 o 
  -6  16   5       12.07       16.29      4.00 o 
  -5  16   5      180.05      159.14      8.34 o 
  -4  16   5       44.86       58.49      4.79 o 
  -3  16   5      109.84       95.66      4.79 o 
  -2  16   5      882.00      891.88     13.96 o 
  -1  16   5       95.05      104.97      5.54 o 
   0  16   5      115.63      114.31      5.79 o 
   1  16   5       61.78       67.25      5.18 o 
   2  16   5        5.11       -1.08      3.83 o 
   3  16   5       77.80       67.90      5.36 o 
   4  16   5       32.36       39.24      5.37 o 
  -9  17   5        1.16        5.90      4.48 o 
  -8  17   5        0.78       -3.75      3.98 o 
  -7  17   5        6.89        8.76      3.98 o 
  -6  17   5       14.47       18.37      4.08 o 
  -5  17   5        1.60       -2.35      3.10 o 
  -4  17   5       87.35       88.00      6.89 o 
  -3  17   5        8.35        3.23      3.45 o 
  -2  17   5        1.71       11.66      3.11 o 
  -1  17   5      257.11      252.12      7.04 o 
   0  17   5       53.98       62.47      5.49 o 
   1  17   5       38.66       43.93      4.53 o 
   2  17   5       13.39       11.81      3.78 o 
   3  17   5       11.13       12.25      4.16 o 
   4  17   5       17.17       22.07      4.91 o 
  -9  18   5        0.80        0.99      4.43 o 
  -8  18   5        0.65        5.23      4.41 o 
  -7  18   5        0.45       -0.42      4.90 o 
  -6  18   5       16.06       18.25      4.11 o 
  -5  18   5       95.48       91.33      6.07 o 
  -4  18   5       72.19       74.00      6.57 o 
  -3  18   5       80.97       64.10      5.36 o 
  -2  18   5       26.32       34.82      3.69 o 
  -1  18   5        0.54       10.51      3.08 o 
   0  18   5      136.33      129.56      6.69 o 
   1  18   5      231.41      236.53      7.49 o 
   2  18   5        0.02       -2.63      3.53 o 
   3  18   5       17.91       25.34      6.52 o 
   4  18   5        0.98        3.38      3.10 o 
  -9  19   5        1.55        3.08      4.73 o 
  -8  19   5        1.22        0.70      4.02 o 
  -7  19   5        0.30        2.18      3.85 o 
  -6  19   5        8.16       11.38      4.10 o 
  -5  19   5       14.02       20.43      6.26 o 
  -4  19   5        0.34        1.24      5.02 o 
  -3  19   5       74.52       89.04      6.11 o 
  -2  19   5        6.14       12.68      5.01 o 
  -1  19   5       81.88       71.22      5.46 o 
   0  19   5       17.92       22.02      4.34 o 
   1  19   5        1.77        9.26      3.70 o 
   2  19   5       13.78        9.67      5.09 o 
   3  19   5        9.24       13.17      4.53 o 
   4  19   5        3.05        4.13      5.18 o 
  -8  20   5        2.79        9.20     11.07 o 
  -7  20   5        0.96        6.50      4.14 o 
  -6  20   5       88.01       98.57      6.72 o 
  -5  20   5       12.77        9.30      4.68 o 
  -4  20   5        5.85        6.04      4.15 o 
  -3  20   5      266.20      243.88     12.84 o 
  -2  20   5       38.16       36.08      5.83 o 
  -1  20   5      244.05      237.14      8.27 o 
   0  20   5       55.93       78.76      5.85 o 
   1  20   5       10.56       10.34      3.95 o 
   2  20   5        0.04        0.90      3.85 o 
   3  20   5        3.44        9.44      4.41 o 
   4  20   5        1.01        5.39      5.17 o 
  -8  21   5        2.93        9.93      7.80 o 
  -7  21   5       16.42       22.49      4.94 o 
  -6  21   5        5.41        1.99      4.53 o 
  -5  21   5       48.73       43.96      6.21 o 
  -4  21   5        9.82        4.46      4.40 o 
  -3  21   5       21.84       32.32      4.73 o 
  -2  21   5      362.19      378.93     20.53 o 
  -1  21   5      132.94      124.99      9.38 o 
   0  21   5       11.92       16.85      4.36 o 
   1  21   5       12.69       14.99      4.56 o 
   2  21   5       39.95       44.03      5.11 o 
   3  21   5       10.75        7.27      5.57 o 
   4  21   5        0.64        8.33      4.41 o 
  -8  22   5        0.38        1.77      6.22 o 
  -7  22   5        3.00        2.52      4.61 o 
  -6  22   5       19.20       17.98      5.46 o 
  -5  22   5        0.61        3.66      4.49 o 
  -4  22   5       25.20       20.14      5.14 o 
  -3  22   5       33.38       37.46      6.24 o 
  -2  22   5        6.82       16.10      9.39 o 
  -1  22   5        5.29       -2.02      8.70 o 
   0  22   5        5.76       12.79      4.70 o 
   1  22   5        0.74        0.08      6.17 o 
   2  22   5        0.81        1.12      6.39 o 
   3  22   5        2.82        2.26      3.31 o 
  -8  23   5        0.02        4.71      4.56 o 
  -7  23   5        0.01        0.42      4.78 o 
  -6  23   5        3.69        7.39      8.21 o 
  -5  23   5        8.78        0.95      6.38 o 
  -4  23   5       46.46       42.41      6.06 o 
  -3  23   5        7.64       17.68     19.40 o 
  -2  23   5       33.68       34.06     15.95 o 
  -1  23   5       28.80       28.32     11.27 o 
   0  23   5        0.29       -3.96      5.98 o 
   1  23   5       65.14       63.43      8.52 o 
   2  23   5       16.14       13.91      6.81 o 
   3  23   5       14.53       15.21      4.02 o 
  -7  24   5        3.95        3.87      5.10 o 
  -6  24   5       33.98       37.73      9.49 o 
  -5  24   5        0.32       -4.31      4.31 o 
  -4  24   5        2.40       -0.62      4.29 o 
  -3  24   5        0.47       13.44     20.57 o 
  -2  24   5      127.84      136.60     15.47 o 
  -1  24   5        4.63        5.46     11.22 o 
   0  24   5        9.38       10.26     28.67 o 
   1  24   5        0.04       -4.99     10.03 o 
   2  24   5        2.30       -0.58      7.28 o 
   3  24   5        3.22       10.27      5.05 o 
  -7  25   5        0.58        5.43      5.49 o 
  -6  25   5        2.97        3.97      9.77 o 
  -5  25   5        0.03       -1.22      4.61 o 
  -4  25   5        1.37       -5.01      9.39 o 
  -3  25   5       41.47       43.14     22.30 o 
  -2  25   5        0.95        1.48     15.30 o 
  -1  25   5       76.80       89.23     19.89 o 
   0  25   5        8.73       -1.83     30.59 o 
   1  25   5       31.48       42.35     17.25 o 
   2  25   5       27.39       26.12      7.77 o 
   3  25   5        9.86       15.90     10.96 o 
  -7  26   5        0.28       -0.77      5.04 o 
  -6  26   5        3.88        5.16      5.34 o 
  -5  26   5        0.16        1.85      5.50 o 
  -4  26   5        0.66      -18.76     18.76 o 
  -3  26   5       19.81       20.54     21.43 o 
  -2  26   5       22.89       46.97     12.22 o 
  -1  26   5        3.87        7.74     20.18 o 
   0  26   5       12.67        9.09     23.73 o 
   1  26   5        2.13       -6.81     15.39 o 
   2  26   5        0.04        0.12      7.09 o 
  -6  27   5       11.55       12.69      8.10 o 
  -5  27   5        0.01        5.32      7.28 o 
  -4  27   5        6.67        8.24     21.54 o 
  -3  27   5        5.28        2.39     21.65 o 
  -2  27   5       14.15       20.48     11.75 o 
  -1  27   5       24.60       47.43     28.02 o 
   0  27   5        5.70       14.86     11.96 o 
   1  27   5        3.90       -0.03     25.96 o 
   2  27   5       18.01       17.75      5.23 o 
  -6  28   5        0.32        4.59      7.89 o 
  -5  28   5        4.80        0.17     11.15 o 
  -4  28   5       34.92       17.84     23.15 o 
  -3  28   5       23.67       18.58     23.18 o 
  -2  28   5        2.99       11.29     23.04 o 
  -1  28   5       59.41       76.94     15.90 o 
   0  28   5       30.38       26.35     30.72 o 
   1  28   5        5.38       -2.22     37.50 o 
  -6  29   5        3.72       -3.44      7.46 o 
  -5  29   5        0.79       10.21     24.17 o 
  -4  29   5       11.77       17.07     24.13 o 
  -3  29   5       14.90        0.19     23.21 o 
  -2  29   5        0.57       20.68     23.98 o 
  -1  29   5        0.27       12.22     13.46 o 
   0  29   5        1.20        1.88     30.95 o 
   1  29   5        1.52       -5.04     17.62 o 
  -5  30   5        0.18        1.46     23.58 o 
  -4  30   5        0.67       -5.38     23.75 o 
  -3  30   5        6.70       -8.38     23.89 o 
  -2  30   5       23.59       -2.11     24.41 o 
  -1  30   5        0.23       12.89     23.02 o 
   0  30   5       57.77       28.99     27.03 o 
  -4  31   5       14.69       10.17     25.19 o 
  -3  31   5        3.96      -23.34     23.34 o 
  -2  31   5        0.77      -22.46     24.23 o 
  -1  31   5       10.36        7.70     41.59 o 
   0  31   5        0.01       -9.43     43.97 o 
  -3  32   5       16.22       -7.00     24.81 o 
  -2  32   5       25.41      -14.92     25.80 o 
 -10   0   6        7.09       -1.15      4.75 o 
  -9   0   6       41.40       34.58      6.14 o 
  -8   0   6        1.55        1.02      4.39 o 
  -7   0   6      182.62      234.42     10.20 o 
  -6   0   6      484.06      519.86     15.17 o 
  -5   0   6      997.77     1152.74     51.05 o 
  -4   0   6       78.04      114.56      6.78 o 
  -3   0   6        1.96       18.52      5.71 o 
  -2   0   6      254.03      248.43     17.87 o 
  -1   0   6       27.45       50.91      9.63 o 
   0   0   6       19.83       53.83      9.57 o 
   1   0   6       51.75       28.63      6.65 o 
   2   0   6       75.78       66.95      8.31 o 
   3   0   6       27.43       27.47      7.16 o 
   4   0   6        0.02        9.38      6.80 o 
   5   0   6        0.10        8.69      7.54 o 
 -10   1   6        0.13       -1.75      3.36 o 
  -9   1   6       50.85       38.70      4.44 o 
  -8   1   6        0.07       -2.33      3.01 o 
  -7   1   6      136.27      118.08      5.67 o 
  -6   1   6      364.84      399.85      9.15 o 
  -5   1   6       82.29      120.80     13.44 o 
  -4   1   6       44.91       95.36      5.17 o 
  -3   1   6      196.65      174.49      6.79 o 
  -2   1   6       45.02       70.36      7.72 o 
  -1   1   6      235.06      218.54     11.10 o 
   0   1   6       49.97       56.24      7.07 o 
   1   1   6       36.93       35.45      4.92 o 
   2   1   6        7.62        6.06      4.13 o 
   3   1   6        0.79        7.67      4.38 o 
   4   1   6       13.89       13.28      5.08 o 
   5   1   6        0.00       11.70      6.21 o 
 -10   2   6       14.19       11.58      3.80 o 
  -9   2   6       13.68       10.94      3.57 o 
  -8   2   6       33.05       35.74      4.21 o 
  -7   2   6        4.47        1.88      2.83 o 
  -6   2   6       57.80       64.23      4.26 o 
  -5   2   6       11.70       24.87      2.83 o 
  -4   2   6      485.42      561.65      9.39 o 
  -3   2   6        4.65       20.61      3.93 o 
  -2   2   6       53.51       82.97      9.92 o 
  -1   2   6       53.00       66.85      7.20 o 
   1   2   6       17.68       24.53      4.67 o 
   2   2   6        0.01        2.09      4.01 o 
   3   2   6       33.14       30.10      5.21 o 
   4   2   6        1.19       10.75      5.45 o 
   5   2   6       12.93       32.70      6.88 o 
 -10   3   6        1.71        1.55      4.06 o 
  -9   3   6        0.22       -3.05      3.05 o 
  -8   3   6       63.74       79.48      5.37 o 
  -7   3   6       92.36       68.25      4.83 o 
  -6   3   6        4.56        4.39      2.74 o 
  -5   3   6      603.75      618.03     10.02 o 
  -4   3   6      786.97      865.48     14.01 o 
  -3   3   6     3616.39     3953.19     50.92 o 
  -2   3   6      754.95      728.77     14.40 o 
  -1   3   6      199.30      259.63     29.73 o 
   0   3   6     1662.95     1535.29     37.11 o 
   1   3   6       61.59       50.57      5.30 o 
   2   3   6       63.14       64.95      5.81 o 
   3   3   6        1.57        2.95      4.39 o 
   4   3   6       21.05       15.36      5.22 o 
   5   3   6        0.05       12.38      6.21 o 
 -10   4   6        1.68       -3.85      3.85 o 
  -9   4   6        0.44       -3.10      3.10 o 
  -8   4   6       65.85       63.41      4.94 o 
  -7   4   6       49.73       49.52      4.30 o 
  -6   4   6      219.83      240.98      6.90 o 
  -5   4   6        6.19       18.57      5.60 o 
  -4   4   6       12.26       18.47      2.87 o 
  -3   4   6      127.40      114.61      8.87 o 
  -2   4   6       65.83       76.21      5.97 o 
  -1   4   6     1265.31     1228.58     49.39 o 
   0   4   6       85.67      151.06     13.64 o 
   1   4   6        9.76       25.46      4.67 o 
   2   4   6       39.75       34.88      5.10 o 
   3   4   6        0.12        8.57      4.59 o 
   4   4   6        5.95        6.76      4.99 o 
   5   4   6        0.74       19.41      6.49 o 
 -10   5   6        3.04        9.24      4.42 o 
  -9   5   6       34.96       27.16      4.12 o 
  -8   5   6       47.30       58.66      4.95 o 
  -7   5   6       42.01       37.76      4.05 o 
  -6   5   6       46.59       65.32      4.29 o 
  -5   5   6      121.54      135.94      6.38 o 
  -4   5   6      170.42      159.91      5.59 o 
  -3   5   6        0.21        5.83      2.25 o 
  -2   5   6     1299.85     1328.40     22.77 o 
  -1   5   6       69.13       64.10      7.20 o 
   0   5   6      789.26      776.65     22.32 o 
   1   5   6      572.70      457.70     11.74 o 
   2   5   6       17.71       30.32      4.95 o 
   3   5   6       38.55       53.00      6.06 o 
   4   5   6        4.02       14.82      5.22 o 
   5   5   6       16.64       54.41     13.36 o 
 -10   6   6        0.97        1.70      4.23 o 
  -9   6   6        2.62        7.75      6.37 o 
  -8   6   6        2.95        3.27      3.21 o 
  -7   6   6       55.92       74.28      5.07 o 
  -6   6   6       65.39       65.00      5.69 o 
  -5   6   6      377.92      408.07      9.89 o 
  -4   6   6      213.34      216.82      6.22 o 
  -3   6   6      364.07      360.02      7.43 o 
  -2   6   6      245.41      268.54     12.33 o 
  -1   6   6        0.58       16.33      5.92 o 
   0   6   6       31.16       50.38      9.93 o 
   1   6   6       24.32       45.20      8.52 o 
   2   6   6       15.91       17.94      4.63 o 
   3   6   6      108.39       98.65      7.24 o 
   4   6   6        0.18        2.41      4.97 o 
   5   6   6       11.10       33.76     16.13 o 
 -10   7   6       12.48        6.26      5.65 o 
  -9   7   6       69.06       74.79      6.48 o 
  -8   7   6       52.83       45.59      4.59 o 
  -7   7   6       16.11       32.54      3.89 o 
  -6   7   6        2.36        5.98      2.95 o 
  -5   7   6      745.03      751.95     14.31 o 
  -4   7   6       27.90       34.45      3.25 o 
  -3   7   6        1.85       10.91      2.38 o 
  -2   7   6      189.68      205.41      8.02 o 
  -1   7   6      430.33      421.86     11.85 o 
   0   7   6       35.40       49.74      5.43 o 
   1   7   6        3.03        5.57      4.01 o 
   2   7   6        0.01       -3.90      3.90 o 
   3   7   6        1.16        6.70      4.78 o 
   4   7   6       26.84       29.36      6.84 o 
   5   7   6        0.00       10.07     12.61 o 
 -10   8   6       29.68       33.68      5.32 o 
  -9   8   6       28.54       27.64      5.05 o 
  -8   8   6       45.69       49.40      5.51 o 
  -7   8   6       40.95       39.52      4.09 o 
  -6   8   6        4.63        0.61      3.21 o 
  -5   8   6       16.19       26.74      3.77 o 
  -4   8   6      184.60      184.21      5.42 o 
  -3   8   6      482.56      483.18      8.63 o 
  -2   8   6       11.40       17.19      4.09 o 
  -1   8   6        2.46        9.37      4.66 o 
   0   8   6      152.65      152.39      7.87 o 
   1   8   6       54.33       58.74      5.61 o 
   2   8   6       10.56        7.08      4.43 o 
   3   8   6       29.66       26.24      5.41 o 
   4   8   6        3.89        5.73      6.08 o 
   5   8   6        3.80       19.23     11.25 o 
 -10   9   6        4.23        6.47      4.40 o 
  -9   9   6        4.09       19.32      4.79 o 
  -8   9   6       19.47       28.67      4.98 o 
  -7   9   6        7.06       12.40      3.22 o 
  -6   9   6      383.29      390.06      8.76 o 
  -5   9   6       48.17       37.25      3.72 o 
  -4   9   6       55.26       61.10      3.68 o 
  -3   9   6       25.00       67.93      4.61 o 
  -2   9   6      257.25      252.19      9.14 o 
  -1   9   6      269.60      252.88      9.31 o 
   0   9   6        0.03        2.98      4.48 o 
   1   9   6       37.27       33.63      5.12 o 
   2   9   6       53.06       49.92      5.70 o 
   3   9   6        9.57        3.75      4.14 o 
   4   9   6       23.54       19.74      7.59 o 
 -10  10   6        3.37        6.53      4.59 o 
  -9  10   6        7.88        8.12      4.51 o 
  -8  10   6      116.61      105.33      8.16 o 
  -7  10   6      110.84      120.71      6.59 o 
  -6  10   6        1.85       14.14      3.22 o 
  -5  10   6       46.38       50.22      4.06 o 
  -4  10   6        1.22       -0.17      2.50 o 
  -3  10   6      626.24      645.25     12.70 o 
  -2  10   6      367.80      340.06     10.48 o 
  -1  10   6       80.94       97.88      6.88 o 
   0  10   6      115.78      142.95     15.98 o 
   1  10   6       18.12       30.78      4.96 o 
   2  10   6       77.13       73.53      6.46 o 
   3  10   6       36.44       26.71      5.62 o 
   4  10   6        0.00       -2.60      5.85 o 
 -10  11   6        9.08       -0.70      4.38 o 
  -9  11   6       29.70       25.76      6.60 o 
  -8  11   6      243.78      224.86      9.00 o 
  -7  11   6       38.92       40.61      4.85 o 
  -6  11   6      260.28      271.47      7.49 o 
  -5  11   6       74.17       86.41      4.93 o 
  -4  11   6      132.16      130.62      5.02 o 
  -3  11   6      100.79      113.87      5.41 o 
  -2  11   6        0.95        0.41      3.83 o 
  -1  11   6      352.87      367.59     12.05 o 
   0  11   6      854.93      765.81     16.19 o 
   1  11   6       56.56       51.86      5.65 o 
   2  11   6        8.14       20.01      5.09 o 
   3  11   6        2.62        0.45      4.88 o 
   4  11   6        0.14       -1.83      6.09 o 
 -10  12   6        3.94        5.06      4.59 o 
  -9  12   6        1.04        9.13      4.40 o 
  -8  12   6       52.44       34.92      5.46 o 
  -7  12   6        5.54        4.52      3.59 o 
  -6  12   6      758.44      739.03     14.94 o 
  -5  12   6      138.30      150.07      6.18 o 
  -4  12   6     1779.73     1765.39     22.77 o 
  -3  12   6      240.11      225.46      7.13 o 
  -2  12   6      151.53      127.61      7.46 o 
  -1  12   6      764.25      759.12     15.93 o 
   0  12   6       67.65       70.08      6.14 o 
   1  12   6      239.45      249.58      9.44 o 
   2  12   6       44.01       40.32      8.45 o 
   3  12   6       41.67       34.55      6.19 o 
   4  12   6        3.71       -1.20     12.38 o 
 -10  13   6       11.48        9.93      4.78 o 
  -9  13   6        2.31       -0.89      4.16 o 
  -8  13   6        5.62       10.77      4.49 o 
  -7  13   6       14.71       14.08      4.17 o 
  -6  13   6       18.25       22.41      4.06 o 
  -5  13   6      827.47      828.70     19.26 o 
  -4  13   6       19.54       28.96      3.75 o 
  -3  13   6        2.78        2.34      2.92 o 
  -2  13   6       69.35       68.20      6.03 o 
  -1  13   6        2.11       16.74      4.90 o 
   0  13   6        0.55       -3.16      3.16 o 
   1  13   6       14.25       12.90      3.74 o 
   2  13   6        1.35       -2.05      5.49 o 
   3  13   6        8.05        3.48      5.28 o 
   4  13   6        7.46        0.67      6.15 o 
 -10  14   6        3.54        5.25      5.85 o 
  -9  14   6       34.17       23.32      5.26 o 
  -8  14   6       55.92       74.94      6.66 o 
  -7  14   6       61.90       61.61      5.64 o 
  -6  14   6        5.83        3.14      4.83 o 
  -5  14   6       17.77       28.80      4.26 o 
  -4  14   6        9.15       15.02      2.98 o 
  -3  14   6      701.60      667.44     12.61 o 
  -2  14   6        0.94        5.77      4.26 o 
  -1  14   6      688.68      683.72     17.28 o 
   0  14   6        8.74        6.16      3.67 o 
   1  14   6      114.95      109.46      7.06 o 
   2  14   6       45.60       40.77      5.02 o 
   3  14   6        0.09       -3.78      5.70 o 
   4  14   6        2.96       -5.98      5.98 o 
  -9  15   6       12.53        7.68      4.76 o 
  -8  15   6      224.74      217.61     16.63 o 
  -7  15   6        1.59        5.89      3.78 o 
  -6  15   6       57.03       70.04      5.81 o 
  -5  15   6      235.06      222.30     11.61 o 
  -4  15   6       34.72       24.08      4.27 o 
  -3  15   6       24.56       30.69      3.94 o 
  -2  15   6       58.50       55.02      5.63 o 
  -1  15   6      156.96      220.36      7.65 o 
   0  15   6       44.11       41.55      4.56 o 
   1  15   6        6.49       10.94      4.66 o 
   2  15   6       42.01       46.25      5.23 o 
   3  15   6        0.58       -6.37      7.59 o 
   4  15   6        0.12       -2.13      5.63 o 
  -9  16   6        2.03        9.17      4.75 o 
  -8  16   6        8.31        9.62      4.47 o 
  -7  16   6        0.27        1.04      4.79 o 
  -6  16   6        0.05        2.65      3.45 o 
  -5  16   6        1.20       -2.65      4.17 o 
  -4  16   6       89.43      100.26      7.49 o 
  -3  16   6        2.25        2.13      3.39 o 
  -2  16   6        7.57        7.75      4.20 o 
  -1  16   6      124.90       95.08      5.73 o 
   0  16   6       22.29       11.86      4.40 o 
   1  16   6        3.31        5.02      4.92 o 
   2  16   6       56.52       51.89      5.49 o 
   3  16   6        9.15        1.36      5.80 o 
   4  16   6        8.66        2.76      7.52 o 
  -9  17   6       34.25       36.40      5.98 o 
  -8  17   6        8.83       12.68      4.44 o 
  -7  17   6        1.74       -3.10      3.69 o 
  -6  17   6        0.10        2.43      3.56 o 
  -5  17   6        0.07       -1.33      5.15 o 
  -4  17   6       38.21       42.92      5.79 o 
  -3  17   6      178.72      153.21      6.74 o 
  -2  17   6        5.88        6.89      3.78 o 
  -1  17   6       57.28       65.55      5.18 o 
   0  17   6       56.06       45.17      5.50 o 
   1  17   6       18.90       20.99      4.98 o 
   2  17   6       28.57       30.46      5.69 o 
   3  17   6        0.11        1.39      4.46 o 
  -9  18   6        0.27       -2.65      4.67 o 
  -8  18   6        3.12       -1.54      5.02 o 
  -7  18   6       11.05        8.28      4.14 o 
  -6  18   6       30.92       38.08      6.20 o 
  -5  18   6        6.66        8.11      4.68 o 
  -4  18   6       13.06        8.85      4.65 o 
  -3  18   6       18.83        9.74      4.37 o 
  -2  18   6        2.47        3.93      3.21 o 
  -1  18   6       36.34       32.34      4.77 o 
   0  18   6       14.01       19.89      4.95 o 
   1  18   6       30.79       39.99      5.21 o 
   2  18   6       10.28       17.14      4.90 o 
   3  18   6        9.67        8.25      4.77 o 
  -9  19   6        1.22        1.94      4.87 o 
  -8  19   6       24.41       31.19      5.30 o 
  -7  19   6        0.26        1.75      4.01 o 
  -6  19   6        1.50       -1.92      5.11 o 
  -5  19   6       75.00       72.22      7.21 o 
  -4  19   6        1.14        3.62      4.19 o 
  -3  19   6      150.02      154.79      8.01 o 
  -2  19   6      475.72      448.89     10.97 o 
  -1  19   6        0.45        3.74      3.86 o 
   0  19   6       50.44       48.06      5.34 o 
   1  19   6        0.73        4.67      4.28 o 
   2  19   6       32.47       45.86      9.33 o 
   3  19   6        2.70       -0.38      4.64 o 
  -9  20   6        0.04       -2.45      8.62 o 
  -8  20   6        0.07        5.26      5.07 o 
  -7  20   6       31.72       28.73      6.31 o 
  -6  20   6       24.35       21.23      5.76 o 
  -5  20   6        5.85       10.59      4.76 o 
  -4  20   6       14.31       19.97      5.24 o 
  -3  20   6      308.86      303.43     12.18 o 
  -2  20   6        9.88       14.53      7.25 o 
  -1  20   6       46.34       63.65      5.82 o 
   0  20   6        2.74        6.13      4.13 o 
   1  20   6       52.66       66.11      6.30 o 
   2  20   6       49.39       52.76      6.32 o 
   3  20   6        6.56        9.35      7.80 o 
  -8  21   6        0.19       -0.43      4.96 o 
  -7  21   6        5.96        6.28      6.22 o 
  -6  21   6       22.82       25.03      6.18 o 
  -5  21   6      157.74      147.60      8.68 o 
  -4  21   6        0.81        4.02      6.00 o 
  -3  21   6      138.38      151.24     13.82 o 
  -2  21   6      205.21      231.51     13.22 o 
  -1  21   6       15.17       18.95      4.78 o 
   0  21   6      153.30      157.98      8.02 o 
   1  21   6        4.41        7.64      6.40 o 
   2  21   6       34.60       45.57      6.21 o 
   3  21   6        0.46        5.81      6.87 o 
  -8  22   6        0.13        0.61      5.33 o 
  -7  22   6        2.10       -4.98      4.98 o 
  -6  22   6       81.02       86.06      8.23 o 
  -5  22   6       16.33       10.84      4.96 o 
  -4  22   6      112.36      102.81      9.90 o 
  -3  22   6        5.94       15.72     11.22 o 
  -2  22   6       59.58       67.28     12.12 o 
  -1  22   6       76.91       80.20     10.02 o 
   0  22   6        4.56        4.61      4.33 o 
   1  22   6       20.21       21.05      6.28 o 
   2  22   6        7.09        5.23      7.00 o 
  -8  23   6        0.08       -4.91      5.02 o 
  -7  23   6        1.74       -0.83      5.16 o 
  -6  23   6       11.60       11.70      5.46 o 
  -5  23   6        0.38       -1.65      4.62 o 
  -4  23   6       12.49       16.35     11.45 o 
  -3  23   6        9.23       -4.29     17.20 o 
  -2  23   6       10.19       24.81      9.90 o 
  -1  23   6        0.47        1.27     20.52 o 
   0  23   6        4.13        1.73      7.23 o 
   1  23   6       11.49       10.79      7.64 o 
   2  23   6        0.00       -3.90      7.19 o 
  -7  24   6       12.96       18.96      6.11 o 
  -6  24   6        0.10       -4.74      4.74 o 
  -5  24   6       13.56        7.52      5.08 o 
  -4  24   6        0.62      -20.12     20.12 o 
  -3  24   6       13.13       16.18     21.88 o 
  -2  24   6       74.97       97.02     21.47 o 
  -1  24   6       22.27       21.78     14.93 o 
   0  24   6        8.69        8.11      6.28 o 
   1  24   6       19.29       25.75     12.25 o 
   2  24   6       14.51       29.62      6.96 o 
  -7  25   6        2.01       -4.77      5.29 o 
  -6  25   6        2.13        5.64      5.41 o 
  -5  25   6        0.01       -0.14      4.60 o 
  -4  25   6       76.04       44.10     24.03 o 
  -3  25   6       17.55        6.48     22.27 o 
  -2  25   6        8.46       15.57     17.37 o 
  -1  25   6       49.42       51.79     23.92 o 
   0  25   6        1.76       -7.85     21.45 o 
   1  25   6        0.18       -3.75     11.49 o 
   2  25   6        9.00       25.46      6.67 o 
  -7  26   6        1.07       -2.00      5.39 o 
  -6  26   6        2.75       -1.40      5.11 o 
  -5  26   6        0.13      -21.74     21.98 o 
  -4  26   6        5.92      -12.49     21.78 o 
  -3  26   6       33.56       35.55     24.32 o 
  -2  26   6        0.00       12.42     14.16 o 
  -1  26   6       17.82       24.26     13.15 o 
   0  26   6       19.67       22.31     14.56 o 
   1  26   6        0.65       -5.79     30.80 o 
  -6  27   6        2.03        4.70      8.28 o 
  -5  27   6        5.86        9.27     24.43 o 
  -4  27   6        1.85       -8.33     22.79 o 
  -3  27   6       26.87       22.61     24.31 o 
  -2  27   6       33.92       62.49     14.24 o 
  -1  27   6        0.10       -7.48     20.00 o 
   0  27   6       49.49       62.05     14.67 o 
   1  27   6       15.29       -0.25     45.59 o 
  -6  28   6        5.25        6.78      8.10 o 
  -5  28   6        1.49       -9.97     23.95 o 
  -4  28   6       31.77       38.03     25.75 o 
  -3  28   6       10.22      -18.35     22.81 o 
  -2  28   6        3.26       13.03     24.17 o 
  -1  28   6        0.06        1.68     26.37 o 
   0  28   6        5.86      -10.06     29.46 o 
  -5  29   6        5.95        5.83     24.52 o 
  -4  29   6       17.26        1.70     24.84 o 
  -3  29   6       27.52       26.10     26.19 o 
  -2  29   6       54.74      152.23     68.30 o 
  -1  29   6        0.22        9.00     25.46 o 
   0  29   6        2.97        0.60     29.98 o 
  -5  30   6        6.13      -15.49     23.81 o 
  -4  30   6        0.60      -19.19     23.99 o 
  -3  30   6        0.31       -2.23     25.03 o 
  -2  30   6       11.53       -4.52     24.80 o 
  -1  30   6        8.24       24.45     37.29 o 
  -3  31   6        1.61       -2.02     26.43 o 
  -2  31   6        6.54      -24.16     24.62 o 
 -10   1   7        0.18       -3.45      3.45 o 
  -9   1   7       17.56       15.01      4.04 o 
  -8   1   7        6.54        8.36      3.53 o 
  -7   1   7       54.62       70.37      5.16 o 
  -6   1   7      717.12      752.26     23.08 o 
  -5   1   7        0.48       13.58      3.14 o 
  -4   1   7      485.46      526.10     10.63 o 
  -3   1   7      110.90      119.81     11.28 o 
  -2   1   7      990.28      944.76     62.77 o 
  -1   1   7      784.09      709.27     22.32 o 
   0   1   7        0.69       -0.62      3.83 o 
   1   1   7       24.81       67.56     10.21 o 
   2   1   7       30.10       17.76      5.04 o 
   3   1   7        7.84       15.24      5.44 o 
   4   1   7        7.52       10.13      5.54 o 
 -10   2   7       10.77        5.99      3.95 o 
  -9   2   7        1.06        7.01      3.81 o 
  -8   2   7       51.47       48.09      4.88 o 
  -7   2   7       22.28       32.01      4.14 o 
  -6   2   7       17.53       52.26      5.05 o 
  -5   2   7      193.76      224.87      6.43 o 
  -4   2   7      216.06      273.13     11.69 o 
  -3   2   7        0.26       15.64      5.09 o 
  -2   2   7      548.92      620.20     24.44 o 
  -1   2   7       81.12      109.45      9.93 o 
   0   2   7       17.09       14.68      4.48 o 
   1   2   7      278.98      290.10      9.84 o 
   2   2   7        2.90        2.23      4.49 o 
   3   2   7       32.38       30.46      5.91 o 
   4   2   7        2.39        6.86      5.48 o 
 -10   3   7        3.95        0.08      3.61 o 
  -9   3   7        0.26       -2.77      3.36 o 
  -8   3   7        3.56        0.73      3.35 o 
  -7   3   7      125.68      129.18      6.18 o 
  -6   3   7        9.67       15.23      3.52 o 
  -5   3   7       23.02       28.42      3.58 o 
  -4   3   7        3.81        7.89      4.29 o 
  -3   3   7      232.37      255.21     10.50 o 
  -2   3   7      160.07      218.85     10.49 o 
  -1   3   7        0.45      122.70     16.06 o 
   0   3   7       55.53       62.48      5.81 o 
   1   3   7       35.33       59.94      5.99 o 
   2   3   7       21.79       25.37      5.83 o 
   3   3   7        2.40       18.74      5.42 o 
   4   3   7        2.05        5.96      5.47 o 
 -10   4   7        0.01       -4.06      4.06 o 
  -9   4   7        5.51        0.28      3.52 o 
  -8   4   7       20.25       13.00      3.73 o 
  -7   4   7       18.96       37.57      4.33 o 
  -6   4   7        3.92        2.34      3.05 o 
  -5   4   7       36.78       36.90      3.79 o 
  -4   4   7      215.80      226.13      7.06 o 
  -3   4   7        0.84       23.40      4.46 o 
  -2   4   7      359.69      419.20     11.18 o 
  -1   4   7     1157.59     1012.07     27.47 o 
   0   4   7        4.03        4.12      4.11 o 
   1   4   7      207.30      191.30      8.54 o 
   2   4   7        0.18        1.34      4.43 o 
   3   4   7       33.73       37.18      6.14 o 
   4   4   7       17.03       12.42      5.79 o 
 -10   5   7        1.41       -4.21      4.21 o 
  -9   5   7        0.61       -2.75      3.45 o 
  -8   5   7        0.80        3.25      3.37 o 
  -7   5   7       75.98       63.40      4.97 o 
  -6   5   7        5.40        7.62      3.20 o 
  -5   5   7       22.33       21.98      3.36 o 
  -4   5   7        5.89       11.41      3.27 o 
  -3   5   7      262.72      265.84      9.04 o 
  -2   5   7       11.10       31.01      4.96 o 
  -1   5   7       22.32       23.34      6.88 o 
   0   5   7       28.50       17.30      4.68 o 
   1   5   7       27.73       41.16      6.41 o 
   2   5   7       60.71       47.05      6.04 o 
   3   5   7       14.54       22.37      5.57 o 
   4   5   7       10.16       16.52      5.80 o 
 -10   6   7        2.99       -0.34      5.86 o 
  -9   6   7       23.80       29.57      5.30 o 
  -8   6   7        0.06       -0.25      3.24 o 
  -7   6   7       17.62       17.20      3.69 o 
  -6   6   7        4.85       11.82      3.36 o 
  -5   6   7        4.79        1.67      3.98 o 
  -4   6   7      113.34      120.96      5.05 o 
  -3   6   7        2.00       28.25      4.64 o 
  -2   6   7      343.10      403.39     15.62 o 
  -1   6   7       75.20       67.20      6.19 o 
   0   6   7       20.01       18.68      4.70 o 
   1   6   7        2.01       -0.33      4.30 o 
   2   6   7       56.02       47.84      6.03 o 
   3   6   7        2.26        5.96      5.05 o 
   4   6   7        8.43        8.52      5.56 o 
 -10   7   7        6.88        5.34      4.62 o 
  -9   7   7        0.04       -0.62      4.70 o 
  -8   7   7       23.74       26.16      4.23 o 
  -7   7   7       33.36       36.01      4.30 o 
  -6   7   7      111.01      105.12      5.46 o 
  -5   7   7      401.54      384.16      8.09 o 
  -4   7   7       84.04       88.70      5.17 o 
  -3   7   7      369.19      370.21     10.57 o 
  -2   7   7     1079.62     1009.54     19.52 o 
  -1   7   7        2.95       16.44      4.96 o 
   0   7   7       82.00       78.92      6.46 o 
   1   7   7       17.28        5.28      4.50 o 
   2   7   7       51.52       56.22      6.33 o 
   3   7   7        6.65       15.21      5.45 o 
   4   7   7        0.71        8.78      6.47 o 
 -10   8   7        2.43        0.39      4.43 o 
  -9   8   7       11.09        8.15      4.67 o 
  -8   8   7      200.94      202.75      8.80 o 
  -7   8   7      181.97      178.21      6.63 o 
  -6   8   7       40.59       49.48      4.47 o 
  -5   8   7      133.97      130.76      8.35 o 
  -4   8   7       52.70       56.16      6.27 o 
  -3   8   7      219.58      218.11      8.55 o 
  -2   8   7      390.10      386.82     11.32 o 
  -1   8   7      502.56      436.00     11.98 o 
   0   8   7      104.57      104.87      7.18 o 
   1   8   7       12.35       10.22      4.77 o 
   2   8   7        2.62        9.54      5.03 o 
   3   8   7        6.61       15.11      5.42 o 
   4   8   7       12.35       25.16     10.82 o 
 -10   9   7        2.84        1.90      4.68 o 
  -9   9   7       30.91       27.67      5.51 o 
  -8   9   7       12.42       13.81      4.60 o 
  -7   9   7      197.37      207.48      6.95 o 
  -6   9   7       39.22       37.07      4.06 o 
  -5   9   7        4.41        7.58      3.32 o 
  -4   9   7      290.49      289.91      8.15 o 
  -3   9   7       11.04       15.07      4.44 o 
  -2   9   7       34.61       55.40      6.18 o 
  -1   9   7       47.34       54.10      5.85 o 
   0   9   7       12.89        4.64      4.58 o 
   1   9   7       52.10       53.04      6.12 o 
   2   9   7       26.39       26.75      5.67 o 
   3   9   7       20.45       17.38      7.75 o 
   4   9   7        0.08       16.74      8.21 o 
 -10  10   7        3.51        1.74      4.57 o 
  -9  10   7        1.54        1.25      4.47 o 
  -8  10   7       12.44        6.22      4.33 o 
  -7  10   7       50.98       57.04      5.58 o 
  -6  10   7       18.30       13.91      3.58 o 
  -5  10   7      274.57      269.27      7.76 o 
  -4  10   7       84.29      110.37      5.76 o 
  -3  10   7      253.45      279.75      9.72 o 
  -2  10   7        7.02       20.34      5.15 o 
  -1  10   7       72.65       64.08      6.24 o 
   0  10   7       84.61       91.61      7.02 o 
   1  10   7       36.67       38.10      5.72 o 
   2  10   7        4.70        8.11      5.91 o 
   3  10   7       12.40        9.85      8.25 o 
   4  10   7        2.69        5.71     10.78 o 
 -10  11   7        4.42       -1.26      4.55 o 
  -9  11   7        0.72       -4.15      4.15 o 
  -8  11   7        0.48       -3.75      4.02 o 
  -7  11   7       23.51       23.96      4.63 o 
  -6  11   7       32.37       25.49      3.90 o 
  -5  11   7      269.04      275.08      7.93 o 
  -4  11   7        7.79       18.87      3.70 o 
  -3  11   7      225.71      195.32      8.65 o 
  -2  11   7      128.78      147.29      7.99 o 
  -1  11   7      150.62      159.53      8.32 o 
   0  11   7       78.29       89.08      7.02 o 
   1  11   7       29.77       30.82      5.57 o 
   2  11   7       51.04       61.57      6.76 o 
   3  11   7        0.40       -2.64      5.99 o 
 -10  12   7       45.16       29.62      5.64 o 
  -9  12   7        2.56        0.11      4.39 o 
  -8  12   7       15.63       13.77      4.65 o 
  -7  12   7       39.82       38.01      5.06 o 
  -6  12   7        8.47        8.87      3.83 o 
  -5  12   7       77.98       83.12      6.08 o 
  -4  12   7       42.28       43.59      4.50 o 
  -3  12   7        1.34        7.62      4.45 o 
  -2  12   7      366.49      349.87     10.86 o 
  -1  12   7      175.61      151.80      8.25 o 
   0  12   7        3.60        3.81      4.76 o 
   1  12   7        1.64       -1.70      4.64 o 
   2  12   7       26.43       20.57      6.92 o 
   3  12   7        0.01       -0.05      6.36 o 
 -10  13   7        0.09       -2.82      4.56 o 
  -9  13   7        4.41       -1.38      4.34 o 
  -8  13   7       14.92        7.03      4.95 o 
  -7  13   7       80.58       61.33      5.80 o 
  -6  13   7        1.19        5.69      3.68 o 
  -5  13   7       26.17       24.87      4.61 o 
  -4  13   7        5.39        0.22      3.13 o 
  -3  13   7      562.56      612.69     14.19 o 
  -2  13   7       62.86       72.91      6.52 o 
  -1  13   7       66.59       85.86      6.96 o 
   0  13   7      223.09      220.47      9.47 o 
   1  13   7        2.70       -1.26      4.73 o 
   2  13   7       62.61       57.92      8.31 o 
   3  13   7       12.30        9.36      6.71 o 
 -10  14   7       31.98       34.13      5.97 o 
  -9  14   7        4.56        5.58      5.04 o 
  -8  14   7        1.69       -2.34      6.52 o 
  -7  14   7        6.90        2.81      3.99 o 
  -6  14   7       36.57       42.93      5.05 o 
  -5  14   7       15.95       14.83      5.10 o 
  -4  14   7       19.15       18.38      4.44 o 
  -3  14   7      256.46      277.49      9.92 o 
  -2  14   7       58.49       67.93      6.31 o 
  -1  14   7        3.24        6.17      4.91 o 
   0  14   7       22.88       27.48      5.56 o 
   1  14   7       26.78       24.72      6.78 o 
   2  14   7        4.02       12.86      9.01 o 
   3  14   7        4.18        2.95      6.54 o 
  -9  15   7        2.29        0.72      4.53 o 
  -8  15   7       30.40       21.67      5.04 o 
  -7  15   7       35.77       45.60      5.33 o 
  -6  15   7        0.01        2.61      4.47 o 
  -5  15   7       16.98       24.52      5.59 o 
  -4  15   7       39.84       38.24      5.10 o 
  -3  15   7       13.82       16.76      4.76 o 
  -2  15   7      149.81      160.71      8.14 o 
  -1  15   7       70.45       75.11      6.79 o 
   0  15   7       12.13       18.38      5.42 o 
   1  15   7       14.80        5.48      6.32 o 
   2  15   7        1.75        6.51      6.68 o 
   3  15   7        1.55       -6.23      6.23 o 
  -9  16   7        8.63        3.86      4.78 o 
  -8  16   7       17.62       10.61      4.66 o 
  -7  16   7        4.97       -4.11      4.11 o 
  -6  16   7       98.92       99.64      8.83 o 
  -5  16   7      309.03      278.02     14.54 o 
  -4  16   7       29.13       20.24      7.56 o 
  -3  16   7      162.45      180.88      8.45 o 
  -2  16   7        0.04        3.13      4.64 o 
  -1  16   7       18.37       26.17      5.49 o 
   0  16   7       59.17       63.14      8.12 o 
   1  16   7       21.05       13.85      6.97 o 
   2  16   7       42.66       52.23      8.39 o 
   3  16   7        2.61       -1.38     10.77 o 
  -9  17   7        7.24        3.33      4.71 o 
  -8  17   7        4.83        0.17      4.30 o 
  -7  17   7       11.97        8.01      5.24 o 
  -6  17   7       28.64       30.30      6.07 o 
  -5  17   7       29.73       25.30      7.60 o 
  -4  17   7      102.67      122.97     12.07 o 
  -3  17   7        0.40        0.37      4.37 o 
  -2  17   7       89.94       92.58      7.12 o 
  -1  17   7       19.28       16.88      5.24 o 
   0  17   7        0.42       -3.49      7.23 o 
   1  17   7       14.77       11.99      7.13 o 
   2  17   7       14.93       12.71     11.35 o 
   3  17   7        6.93       12.35     10.38 o 
  -9  18   7        3.60        3.84      5.74 o 
  -8  18   7        8.65        6.73      9.19 o 
  -7  18   7        3.04        6.02      5.24 o 
  -6  18   7        1.29        2.09      4.88 o 
  -5  18   7      153.48      158.67      9.01 o 
  -4  18   7       61.37       87.01     16.29 o 
  -3  18   7       32.49       31.83      5.37 o 
  -2  18   7       43.73       62.99      6.31 o 
  -1  18   7       22.01       23.14      7.01 o 
   0  18   7       42.72       32.99      7.54 o 
   1  18   7       38.41       35.11      7.85 o 
   2  18   7        2.57        5.84     12.93 o 
  -9  19   7        6.65       10.25      5.27 o 
  -8  19   7       24.38       30.80     11.19 o 
  -7  19   7       41.07       20.32      6.20 o 
  -6  19   7        0.03       -3.83      4.77 o 
  -5  19   7       26.03       27.64      6.08 o 
  -4  19   7        0.91       -0.42     14.42 o 
  -3  19   7       32.83       39.43      5.91 o 
  -2  19   7       25.51       18.77      4.87 o 
  -1  19   7        0.00        8.44      6.64 o 
   0  19   7        9.35        2.52      7.70 o 
   1  19   7        2.45        3.29      5.96 o 
   2  19   7        4.04        1.10      6.78 o 
  -8  20   7        9.34        5.29      5.72 o 
  -7  20   7       48.92       39.18      7.14 o 
  -6  20   7       30.89       35.63      6.66 o 
  -5  20   7        1.96       -6.30      6.30 o 
  -4  20   7       74.36       59.87      9.44 o 
  -3  20   7       92.46       97.92      8.68 o 
  -2  20   7      157.33      131.10     10.84 o 
  -1  20   7      146.59      162.54      9.52 o 
   0  20   7      100.46      125.32      9.16 o 
   1  20   7       60.19       64.34      8.24 o 
   2  20   7        0.15        4.27      6.42 o 
  -8  21   7       19.24       17.21      7.39 o 
  -7  21   7        0.61        0.97      9.64 o 
  -6  21   7        2.17        1.58      5.42 o 
  -5  21   7        7.05        5.52     13.28 o 
  -4  21   7        0.51       -7.50     14.47 o 
  -3  21   7        0.01        0.55      4.46 o 
  -2  21   7       24.55       23.09     10.89 o 
  -1  21   7       37.55       47.48      7.10 o 
   0  21   7       23.83       29.04      5.62 o 
   1  21   7        4.26       14.34      7.95 o 
   2  21   7        0.95        2.17      7.54 o 
  -8  22   7        2.85       -1.12     10.82 o 
  -7  22   7        0.59       -2.96      5.47 o 
  -6  22   7       20.44       16.18      5.90 o 
  -5  22   7       22.72        8.14     18.05 o 
  -4  22   7      103.58      124.48     10.86 o 
  -3  22   7       78.30       79.78     21.31 o 
  -2  22   7       78.57      113.76     20.13 o 
  -1  22   7       26.60       33.46      8.79 o 
   0  22   7        2.07        3.04      4.81 o 
   1  22   7        3.32        7.44      6.04 o 
  -8  23   7        1.87        0.38      9.02 o 
  -7  23   7        4.46        3.99      8.85 o 
  -6  23   7        0.77       -5.36      5.36 o 
  -5  23   7        0.35       -5.28     13.99 o 
  -4  23   7      326.06      285.54     14.88 o 
  -3  23   7      141.67      163.61     25.91 o 
  -2  23   7       18.72       12.27      7.34 o 
  -1  23   7        0.46       -7.09      7.09 o 
   0  23   7        2.70       13.00      5.20 o 
   1  23   7        0.43        9.21      7.39 o 
  -7  24   7        0.08        0.58      5.54 o 
  -6  24   7        0.80       -4.95      7.18 o 
  -5  24   7       21.59        9.82      7.24 o 
  -4  24   7       27.22       28.56     23.24 o 
  -3  24   7       40.79       36.21     23.75 o 
  -2  24   7        0.07       10.58     10.62 o 
  -1  24   7       10.78        9.82     10.07 o 
   0  24   7       40.85       43.21      9.99 o 
   1  24   7        6.00       11.54      7.92 o 
  -7  25   7       25.61       20.43      6.74 o 
  -6  25   7       22.13       27.37      8.99 o 
  -5  25   7       28.43       32.29     25.64 o 
  -4  25   7       86.20      101.19     28.02 o 
  -3  25   7       16.54        1.55     22.53 o 
  -2  25   7        0.18       23.68     11.11 o 
  -1  25   7       13.56       22.91     11.26 o 
   0  25   7        1.52       -1.91     25.44 o 
   1  25   7       23.53       26.12     10.44 o 
  -7  26   7        0.76       -4.49      5.09 o 
  -6  26   7       41.53       43.38      9.49 o 
  -5  26   7        4.75       -5.16     24.85 o 
  -4  26   7        0.30      -15.71     22.72 o 
  -3  26   7        1.89       -2.87     23.64 o 
  -2  26   7       46.65       71.19     15.21 o 
  -1  26   7        0.02       -4.48     14.29 o 
   0  26   7       28.18       14.23     24.32 o 
  -6  27   7        2.86      -15.34     24.87 o 
  -5  27   7       30.13       -0.22     24.89 o 
  -4  27   7        0.02       -5.80     23.94 o 
  -3  27   7        0.09      -23.81     23.81 o 
  -2  27   7        6.18        6.14     15.21 o 
  -1  27   7       11.50       27.90     32.13 o 
   0  27   7        2.11       -9.27     39.82 o 
  -5  28   7        3.41       -4.15     25.30 o 
  -4  28   7        0.28      -13.18     24.35 o 
  -3  28   7        3.14      -12.12     25.45 o 
  -2  28   7        4.87        4.25     35.19 o 
  -1  28   7        1.64        4.01     37.01 o 
  -5  29   7        0.02       -6.05     25.64 o 
  -4  29   7       37.78       -4.21     25.76 o 
  -3  29   7       28.78      -13.46     24.73 o 
  -2  29   7        1.26        0.62     38.81 o 
 -10   0   8        1.63       -4.98     13.34 o 
  -9   0   8       25.13       12.60      7.42 o 
  -8   0   8      420.74      338.40     30.08 o 
  -7   0   8        0.43        3.75      5.03 o 
  -6   0   8      107.74      124.69      7.98 o 
  -5   0   8       28.10       55.18      6.28 o 
  -4   0   8       39.85       61.72      8.61 o 
  -3   0   8     2721.20     2662.57     99.68 o 
  -2   0   8     1040.15     1027.85     66.56 o 
  -1   0   8      792.97      827.94     24.97 o 
   0   0   8        8.46       21.80      7.03 o 
   1   0   8      170.59      182.68     17.77 o 
   2   0   8       17.68       12.32      7.76 o 
   3   0   8        0.13       -1.66      7.53 o 
 -10   1   8        6.05       -0.89      3.81 o 
  -9   1   8        8.99        7.11      4.08 o 
  -8   1   8        2.42       14.66      5.02 o 
  -7   1   8       82.89       94.16      6.19 o 
  -6   1   8       92.40      101.79      5.68 o 
  -5   1   8       32.41       52.78      4.42 o 
  -4   1   8        0.77       36.45     10.91 o 
  -3   1   8      175.42      342.23     25.36 o 
  -2   1   8       57.64       97.81      9.99 o 
  -1   1   8      541.61      582.31     35.15 o 
   0   1   8       43.43       54.24      6.00 o 
   1   1   8        2.11       19.39      7.76 o 
   2   1   8        4.84       12.30      5.41 o 
   3   1   8        0.90        1.15      5.27 o 
 -10   2   8        2.39        5.78      4.13 o 
  -9   2   8        4.55       -1.97      3.72 o 
  -8   2   8        2.92       18.40      6.53 o 
  -7   2   8       40.63       44.60      4.88 o 
  -6   2   8       93.62      105.00      5.78 o 
  -5   2   8      628.19      608.73     10.99 o 
  -4   2   8      655.97      628.57     17.50 o 
  -3   2   8      701.56      746.77     16.44 o 
  -2   2   8       24.56       33.17      5.56 o 
  -1   2   8        1.28       10.06      7.46 o 
   0   2   8       55.99       71.01      8.04 o 
   1   2   8        1.11        0.53      4.61 o 
   2   2   8       35.42       48.55      6.47 o 
   3   2   8        2.26       -2.62      5.20 o 
 -10   3   8        1.61       -3.66      3.66 o 
  -9   3   8       34.98       30.64      4.70 o 
  -8   3   8       52.17       72.41      5.80 o 
  -7   3   8        0.01        1.42      3.47 o 
  -6   3   8       53.10       59.77      6.16 o 
  -5   3   8      139.69      184.47      9.18 o 
  -4   3   8       41.79       62.28     13.51 o 
  -3   3   8      105.58      216.11      9.62 o 
  -2   3   8       87.47       87.43      6.84 o 
  -1   3   8       15.94       24.80      5.18 o 
   0   3   8      203.09      193.16      8.58 o 
   1   3   8       16.13       19.65      5.37 o 
   2   3   8       56.32       69.03      7.35 o 
   3   3   8        0.73        3.58      6.01 o 
 -10   4   8        6.11        0.23      4.63 o 
  -9   4   8       21.45       28.30      4.63 o 
  -8   4   8        0.02        4.45      3.69 o 
  -7   4   8      162.69      174.87      7.23 o 
  -6   4   8       17.10       22.39      3.96 o 
  -5   4   8      178.73      181.72      7.16 o 
  -4   4   8       15.65       18.68      7.15 o 
  -3   4   8      632.53      642.82     15.04 o 
  -2   4   8       34.37       45.06      5.74 o 
  -1   4   8       56.73       62.85      6.24 o 
   0   4   8       11.85       42.11      7.55 o 
   1   4   8        4.64        6.07      4.95 o 
   2   4   8        5.26       11.09      5.46 o 
   3   4   8        7.29        6.78      5.72 o 
 -10   5   8       18.32       13.56      5.14 o 
  -9   5   8        1.20        3.76      3.91 o 
  -8   5   8      108.20      123.06      6.98 o 
  -7   5   8      103.67      124.04      7.59 o 
  -6   5   8      134.37      150.26      6.63 o 
  -5   5   8       31.79       40.71      4.51 o 
  -4   5   8      184.52      192.06      9.11 o 
  -3   5   8      240.17      257.69     17.63 o 
  -2   5   8       13.24       10.36      4.99 o 
  -1   5   8        5.81       23.41      5.14 o 
   0   5   8        1.63        0.40      4.50 o 
   1   5   8       15.48       17.42      5.40 o 
   2   5   8       16.31       14.26      5.61 o 
   3   5   8       28.16       26.42      6.52 o 
 -10   6   8        8.87        6.16      5.23 o 
  -9   6   8        6.46       12.10      4.20 o 
  -8   6   8       16.05       12.22      4.71 o 
  -7   6   8       28.44       31.60      4.48 o 
  -6   6   8       19.49       28.85      4.07 o 
  -5   6   8       13.05       21.88      3.98 o 
  -4   6   8       53.78      114.62     11.35 o 
  -3   6   8       86.39      100.86      7.26 o 
  -2   6   8      115.32      136.71      7.93 o 
  -1   6   8      143.07      156.10      8.40 o 
   0   6   8       10.47       11.76      4.92 o 
   1   6   8      110.64       94.65      7.51 o 
   2   6   8        1.39        7.65      5.56 o 
   3   6   8       10.91       16.11      5.99 o 
 -10   7   8       13.82        2.61      7.31 o 
  -9   7   8        6.33        7.11      4.78 o 
  -8   7   8        0.34       -0.41      3.88 o 
  -7   7   8       16.73       13.77      5.16 o 
  -6   7   8      154.81      145.06      6.52 o 
  -5   7   8      161.43      148.39      6.58 o 
  -4   7   8     1658.86     1710.00     29.62 o 
  -3   7   8      464.96      434.98     14.15 o 
  -2   7   8      200.80      210.07      9.15 o 
  -1   7   8       18.10       20.79      6.06 o 
   0   7   8        6.28       11.01      4.91 o 
   1   7   8       27.26       29.78      5.92 o 
   2   7   8        9.67       13.85      5.82 o 
   3   7   8        7.07       18.16      6.08 o 
 -10   8   8        1.29        4.72      4.89 o 
  -9   8   8       53.23       58.05      6.70 o 
  -8   8   8        2.34       -1.26      3.51 o 
  -7   8   8        1.84       -3.33      3.33 o 
  -6   8   8        1.50        4.70      3.38 o 
  -5   8   8      236.96      258.87      8.18 o 
  -4   8   8      554.30      592.15     16.08 o 
  -3   8   8       37.65       44.74      6.01 o 
  -2   8   8       17.07       29.26      5.60 o 
  -1   8   8       18.45       19.27      5.32 o 
   0   8   8       11.45       20.41      5.36 o 
   1   8   8        3.80        3.71      5.12 o 
   2   8   8       24.86       24.99      6.20 o 
   3   8   8        1.07        4.51      6.67 o 
 -10   9   8        0.02       -0.04      4.76 o 
  -9   9   8       52.14       40.28      6.58 o 
  -8   9   8       78.42       81.21      8.70 o 
  -7   9   8       50.28       38.57      4.59 o 
  -6   9   8        6.75        3.14      4.20 o 
  -5   9   8      165.01      216.22      8.85 o 
  -4   9   8       38.37       42.58      5.64 o 
  -3   9   8        3.00        2.45      4.66 o 
  -2   9   8      397.34      404.14     11.92 o 
  -1   9   8       86.47       93.30      7.35 o 
   0   9   8      191.02      188.99      9.34 o 
   1   9   8       39.01       26.37      6.02 o 
   2   9   8       45.03       39.07      6.63 o 
   3   9   8       20.58       19.28      7.22 o 
 -10  10   8        1.91       -5.14      5.14 o 
  -9  10   8        1.39       -1.73      4.46 o 
  -8  10   8       59.35       61.54      6.47 o 
  -7  10   8       60.63       46.55      4.77 o 
  -6  10   8      250.65      241.44     11.11 o 
  -5  10   8      241.45      285.73      9.88 o 
  -4  10   8        8.58       16.60      4.89 o 
  -3  10   8       55.28       49.51      6.01 o 
  -2  10   8      265.01      252.83      9.97 o 
  -1  10   8       16.45       13.19      5.22 o 
   0  10   8      156.25      136.45     11.73 o 
   1  10   8        2.04       -2.26      5.00 o 
   2  10   8        0.85        4.63      6.43 o 
   3  10   8        8.78       14.02      8.05 o 
 -10  11   8        0.22       -4.49      4.49 o 
  -9  11   8        8.92        7.70      4.88 o 
  -8  11   8        0.00       -2.07      4.28 o 
  -7  11   8        2.08        0.53      4.01 o 
  -6  11   8       63.97       45.86      5.60 o 
  -5  11   8       52.94       62.92      7.34 o 
  -4  11   8      133.21      107.92      7.26 o 
  -3  11   8       24.29       29.26      5.60 o 
  -2  11   8      122.11      147.09      8.39 o 
  -1  11   8        2.32       -4.23      4.57 o 
   0  11   8       35.78       51.05      6.61 o 
   1  11   8        6.66        0.21      5.26 o 
   2  11   8        0.51       -2.15      6.35 o 
 -10  12   8        2.04       -1.31      4.95 o 
  -9  12   8        6.76        8.13      4.88 o 
  -8  12   8       38.63       30.72      7.11 o 
  -7  12   8       36.65       50.99      7.12 o 
  -6  12   8      162.85      157.83      7.90 o 
  -5  12   8       60.52       62.36      7.44 o 
  -4  12   8       14.57       18.73      5.10 o 
  -3  12   8        0.67       -3.04      4.52 o 
  -2  12   8       21.55       22.50      5.54 o 
  -1  12   8        7.25        7.48      5.09 o 
   0  12   8        0.78        6.22      5.44 o 
   1  12   8       32.99       20.21      6.06 o 
   2  12   8        1.90        2.00      6.81 o 
 -10  13   8        0.10        1.24      4.84 o 
  -9  13   8        6.86        2.22      4.93 o 
  -8  13   8        4.81       -3.76      4.16 o 
  -7  13   8      121.88      126.07      9.14 o 
  -6  13   8       10.32        9.19      5.85 o 
  -5  13   8        0.33        0.11      5.47 o 
  -4  13   8      206.20      184.22      8.54 o 
  -3  13   8      137.01      142.98      8.19 o 
  -2  13   8       46.29       41.33      6.17 o 
  -1  13   8       23.51       11.00      5.42 o 
   0  13   8       44.90       41.34      6.55 o 
   1  13   8        3.78       -0.98      6.32 o 
   2  13   8       35.31       24.85      7.72 o 
 -10  14   8       13.18        1.72      7.16 o 
  -9  14   8        6.45        2.83      4.72 o 
  -8  14   8        9.94        3.10      5.04 o 
  -7  14   8       46.40       47.52      6.73 o 
  -6  14   8      182.76      182.14     10.14 o 
  -5  14   8       12.46       10.05      6.01 o 
  -4  14   8        1.08       -2.04      4.48 o 
  -3  14   8        1.44       -0.55      4.84 o 
  -2  14   8       15.05        6.58      5.09 o 
  -1  14   8        1.34        0.95      5.18 o 
   0  14   8        4.13       -1.38      8.46 o 
   1  14   8        3.59        9.46      7.55 o 
   2  14   8        0.39        2.48      6.85 o 
  -9  15   8       10.98       13.69      5.12 o 
  -8  15   8        6.91        3.13     11.18 o 
  -7  15   8      170.63      146.29      9.48 o 
  -6  15   8        1.40       -4.12      6.45 o 
  -5  15   8      130.92      123.52     12.57 o 
  -4  15   8       34.34       39.71      5.78 o 
  -3  15   8       32.20       45.00      6.12 o 
  -2  15   8      121.73      113.29      8.16 o 
  -1  15   8        0.00        0.48      5.00 o 
   0  15   8      131.16      127.51     10.51 o 
   1  15   8       11.71       12.23      7.15 o 
   2  15   8        0.42       -4.79      7.16 o 
  -9  16   8        9.14        2.12      5.87 o 
  -8  16   8        5.71       -1.50      5.51 o 
  -7  16   8        0.45        2.32     10.59 o 
  -6  16   8       18.83       18.14      5.54 o 
  -5  16   8       78.68       80.79     10.74 o 
  -4  16   8        0.14        5.24      4.80 o 
  -3  16   8      373.90      343.09     11.51 o 
  -2  16   8        4.96       -1.55      5.19 o 
  -1  16   8        1.11       -4.77      4.77 o 
   0  16   8        2.70        9.36      7.19 o 
   1  16   8        0.11       -3.32      6.57 o 
   2  16   8        7.22        3.50     12.70 o 
  -9  17   8        0.30       -4.06      5.87 o 
  -8  17   8        9.74       -6.60     12.04 o 
  -7  17   8       11.51        9.29      6.91 o 
  -6  17   8        5.19        2.77      4.67 o 
  -5  17   8       15.00       19.67      8.39 o 
  -4  17   8      137.55      128.34     12.51 o 
  -3  17   8       72.01       81.23      7.18 o 
  -2  17   8      176.04      166.88      9.02 o 
  -1  17   8       18.05       22.94      7.52 o 
   0  17   8       18.89       19.88      9.20 o 
   1  17   8       37.70       45.44      8.61 o 
   2  17   8        0.75       11.00      8.14 o 
  -9  18   8        4.71       -4.05      8.44 o 
  -8  18   8        5.08       -3.96      5.45 o 
  -7  18   8        1.30        0.11      7.95 o 
  -6  18   8       25.21       18.06     10.29 o 
  -5  18   8        1.28       -8.42     11.07 o 
  -4  18   8        0.74       -2.45      7.08 o 
  -3  18   8        6.07       -0.86      4.99 o 
  -2  18   8       26.74       13.25      5.60 o 
  -1  18   8        5.27        8.54      9.75 o 
   0  18   8        5.67        8.63      7.66 o 
   1  18   8        3.07       -4.90      7.65 o 
  -9  19   8        0.58       -5.72      5.72 o 
  -8  19   8        0.60       -9.56      9.56 o 
  -7  19   8       12.40        9.46      7.57 o 
  -6  19   8       27.66       31.77      9.17 o 
  -5  19   8        2.02       -1.64      6.82 o 
  -4  19   8       31.03       25.29      8.71 o 
  -3  19   8        0.00       -3.24      4.50 o 
  -2  19   8       30.31       39.25      8.03 o 
  -1  19   8      113.79      116.53     10.80 o 
   0  19   8        2.29       -6.30      6.89 o 
   1  19   8        2.59       -5.76      9.66 o 
  -8  20   8        6.32       -6.90      6.90 o 
  -7  20   8       45.06       33.92      6.98 o 
  -6  20   8        1.65       -0.25      7.21 o 
  -5  20   8      154.08      169.89     14.58 o 
  -4  20   8        9.86        5.93      7.71 o 
  -3  20   8        1.81       -2.65      4.72 o 
  -2  20   8        5.57       13.19      5.86 o 
  -1  20   8        4.74       14.71      7.58 o 
   0  20   8       27.64       38.56      7.56 o 
   1  20   8        0.33       -5.94      5.94 o 
  -8  21   8       10.73        9.74     13.76 o 
  -7  21   8        4.00        3.05     10.72 o 
  -6  21   8       20.33       16.41     11.33 o 
  -5  21   8        7.41        9.78      6.93 o 
  -4  21   8       55.25       48.41      9.62 o 
  -3  21   8       21.61       25.13      9.53 o 
  -2  21   8        5.98       10.46      9.87 o 
  -1  21   8        0.45        3.44      6.03 o 
   0  21   8       41.95       51.82      9.47 o 
   1  21   8        7.55        7.18      7.00 o 
  -8  22   8       24.97       24.87     16.74 o 
  -7  22   8        0.49       -6.49      6.49 o 
  -6  22   8       19.43       13.78      7.96 o 
  -5  22   8       66.52       64.94     11.84 o 
  -4  22   8       20.81       13.39      8.16 o 
  -3  22   8       20.71       18.96      7.40 o 
  -2  22   8       27.88       34.43      8.47 o 
  -1  22   8        4.94        7.19      6.18 o 
   0  22   8       10.92       20.70     12.48 o 
  -7  23   8       18.11       13.42     22.74 o 
  -6  23   8        2.92        5.89      7.35 o 
  -5  23   8        4.40       -2.61     14.71 o 
  -4  23   8       16.44        4.02     23.02 o 
  -3  23   8       16.16       15.71     16.50 o 
  -2  23   8        2.94        3.88     12.57 o 
  -1  23   8        7.29       12.09      9.84 o 
   0  23   8        0.31        5.16     11.74 o 
  -7  24   8        2.46       -5.87     20.36 o 
  -6  24   8       83.60       77.03     25.81 o 
  -5  24   8       61.26       43.47     13.95 o 
  -4  24   8        2.02      -18.50     22.12 o 
  -3  24   8       40.46       21.02     23.73 o 
  -2  24   8       20.03       17.18     10.16 o 
  -1  24   8      126.16      150.84     23.61 o 
   0  24   8       27.31       29.20      9.66 o 
  -7  25   8        3.84       -4.84     20.56 o 
  -6  25   8        1.95       -3.40      7.09 o 
  -5  25   8        1.98      -23.07     23.95 o 
  -4  25   8        9.33      -22.35     22.35 o 
  -3  25   8       11.50      -11.48     22.43 o 
  -2  25   8       28.20       15.25     29.28 o 
  -1  25   8        3.94        0.98     15.41 o 
  -6  26   8       22.24      -10.56     26.07 o 
  -5  26   8        0.13      -23.50     23.50 o 
  -4  26   8        8.39      -20.17     23.24 o 
  -3  26   8       48.99       20.31     24.58 o 
  -2  26   8        2.56       18.25     14.52 o 
  -1  26   8        0.01       10.65     28.77 o 
  -5  27   8       32.73       10.70     26.12 o 
  -4  27   8       28.26       17.34     25.83 o 
  -3  27   8       21.59      -21.09     23.16 o 
  -2  27   8        3.19       26.57     35.72 o 
  -4  28   8        0.10      -23.95     23.95 o 
  -3  28   8        7.87      -23.91     23.91 o 
 -10   1   9        0.00        0.17      4.23 o 
  -9   1   9        1.91        6.65      4.08 o 
  -8   1   9        0.02       -0.08      3.74 o 
  -7   1   9        7.68        4.59      5.65 o 
  -6   1   9       14.28       17.09      6.35 o 
  -5   1   9      533.07      561.91     14.11 o 
  -4   1   9      332.39      400.59     12.06 o 
  -3   1   9        0.29        2.98      4.97 o 
  -2   1   9      165.07      156.82      8.79 o 
  -1   1   9        1.96       -3.08      4.45 o 
   0   1   9      178.00      155.18      8.89 o 
   1   1   9       43.82       39.53      6.41 o 
   2   1   9       12.21        6.98      5.77 o 
 -10   2   9        5.91        1.90      4.41 o 
  -9   2   9       17.42       11.25      4.37 o 
  -8   2   9        2.76        6.74      3.96 o 
  -7   2   9       31.77       32.53      4.95 o 
  -6   2   9       67.27       79.58      7.73 o 
  -5   2   9      119.86      140.34      9.11 o 
  -4   2   9        0.28       26.65      6.06 o 
  -3   2   9      129.30      140.41      9.41 o 
  -2   2   9        1.99        9.41      5.19 o 
  -1   2   9       40.51       33.01      5.85 o 
   0   2   9        1.57       16.50      5.68 o 
   1   2   9        0.72        2.72      6.45 o 
   2   2   9        0.02       -2.92      5.38 o 
 -10   3   9        0.27       10.15      4.49 o 
  -9   3   9        4.30        7.52      4.25 o 
  -8   3   9       14.29       15.48      4.25 o 
  -7   3   9        5.01        2.03      3.86 o 
  -6   3   9      235.81      270.77     11.52 o 
  -5   3   9       13.74       32.19      5.66 o 
  -4   3   9      127.17      197.49     12.97 o 
  -3   3   9      397.40      430.52     12.63 o 
  -2   3   9        2.21        7.90      5.04 o 
  -1   3   9       35.47       36.96      5.98 o 
   0   3   9        0.36       10.53      5.39 o 
   1   3   9        0.42        1.99      5.51 o 
   2   3   9        6.30        9.49      5.81 o 
 -10   4   9      100.50       83.91      6.79 o 
  -9   4   9        7.09        9.89      4.22 o 
  -8   4   9        2.00        0.20      3.74 o 
  -7   4   9       62.79       66.88      6.21 o 
  -6   4   9       43.35       66.17      7.44 o 
  -5   4   9       49.51       65.55      6.46 o 
  -4   4   9      660.78      626.49     15.27 o 
  -3   4   9      212.37      229.22     18.04 o 
  -2   4   9       20.93        9.83      5.24 o 
  -1   4   9       36.70       37.51      6.00 o 
   0   4   9       15.75       23.18      5.76 o 
   1   4   9       16.45       20.99      6.03 o 
   2   4   9       10.75        9.87      5.91 o 
 -10   5   9        4.23       14.07      5.57 o 
  -9   5   9        6.24        6.62      4.12 o 
  -8   5   9       30.63       36.43      4.96 o 
  -7   5   9       50.42       66.74      7.11 o 
  -6   5   9       25.14       35.88      6.66 o 
  -5   5   9      241.31      282.57     10.38 o 
  -4   5   9       35.51       72.97      7.84 o 
  -3   5   9        0.77       10.83      5.20 o 
  -2   5   9        7.87       18.19      5.52 o 
  -1   5   9        0.53        9.49      5.14 o 
   0   5   9       31.78       25.99      5.93 o 
   1   5   9       11.76       17.88      5.83 o 
   2   5   9        0.07        5.61      5.99 o 
 -10   6   9        3.34        0.85      4.87 o 
  -9   6   9       63.90       53.73      6.98 o 
  -8   6   9       13.01       21.11      4.46 o 
  -7   6   9      124.86      115.44      8.27 o 
  -6   6   9        4.45        7.90      5.92 o 
  -5   6   9      305.92      333.46     11.19 o 
  -4   6   9       39.73       47.02      7.69 o 
  -3   6   9        0.49       -4.82      4.86 o 
  -2   6   9      138.11      127.92     10.51 o 
  -1   6   9       44.50       34.74      6.17 o 
   0   6   9        9.44       15.94      5.67 o 
   1   6   9        7.17        5.27      5.64 o 
   2   6   9        6.59        7.87      6.17 o 
 -10   7   9        0.16        1.77      5.09 o 
  -9   7   9        1.28       10.31      5.08 o 
  -8   7   9       20.67       14.57      4.22 o 
  -7   7   9        2.70       -1.05      4.97 o 
  -6   7   9       31.71       46.92      7.17 o 
  -5   7   9      162.01      193.92      8.97 o 
  -4   7   9      118.52      140.46      8.29 o 
  -3   7   9        1.10       -2.70      4.98 o 
  -2   7   9       97.39      102.54      7.85 o 
  -1   7   9        2.49        6.80      5.39 o 
   0   7   9       61.88       64.73      7.26 o 
   1   7   9        0.06       -0.73      5.48 o 
   2   7   9        0.11        9.24      6.23 o 
 -10   8   9       17.89       12.68      5.57 o 
  -9   8   9      100.74      109.63     16.46 o 
  -8   8   9        9.44        5.33      3.93 o 
  -7   8   9        6.00        0.04      4.37 o 
  -6   8   9      224.24      207.96     10.70 o 
  -5   8   9       33.73       34.02      5.60 o 
  -4   8   9      102.68      120.13      7.93 o 
  -3   8   9       45.12       49.89      6.51 o 
  -2   8   9       29.49       43.28      6.42 o 
  -1   8   9       92.70       99.90      8.11 o 
   0   8   9        0.96        4.65      5.38 o 
   1   8   9       42.94       57.90      7.22 o 
   2   8   9       45.14       46.21      7.18 o 
 -10   9   9        0.01       -4.66      7.29 o 
  -9   9   9        7.33        6.84      5.00 o 
  -8   9   9        0.22        1.34      4.48 o 
  -7   9   9       10.56        7.53      4.57 o 
  -6   9   9        1.68        5.38      5.97 o 
  -5   9   9      102.65       84.46      7.09 o 
  -4   9   9        4.07       11.92      5.25 o 
  -3   9   9       30.02       18.68      5.81 o 
  -2   9   9        0.00        0.59      5.13 o 
  -1   9   9        4.08        9.54      5.79 o 
   0   9   9        8.86       -3.63      5.32 o 
   1   9   9       32.91       38.97      6.90 o 
   2   9   9        0.07        9.58      8.76 o 
 -10  10   9        6.47        5.09      6.97 o 
  -9  10   9        0.06       -2.18      4.47 o 
  -8  10   9       13.81       27.78      6.89 o 
  -7  10   9        0.23       -6.51      6.81 o 
  -6  10   9        1.29        0.48      5.66 o 
  -5  10   9       23.18       21.44      6.84 o 
  -4  10   9       14.16       10.57      5.12 o 
  -3  10   9      148.21      167.92      9.14 o 
  -2  10   9       10.58        5.52      5.33 o 
  -1  10   9      206.62      186.73      9.64 o 
   0  10   9       10.53       15.55      6.24 o 
   1  10   9       52.73       60.18      7.91 o 
   2  10   9        7.69        2.79      6.78 o 
 -10  11   9        2.94       -5.08      5.43 o 
  -9  11   9        0.80       -4.18      4.18 o 
  -8  11   9       23.33       23.03      6.68 o 
  -7  11   9       82.79       84.67      6.97 o 
  -6  11   9      148.81      141.68      9.98 o 
  -5  11   9        0.41       -5.79      5.79 o 
  -4  11   9       35.19       42.11      6.22 o 
  -3  11   9       68.71       70.69      7.14 o 
  -2  11   9        7.74       -1.91      6.20 o 
  -1  11   9       12.54       25.40      6.27 o 
   0  11   9        4.92        2.72      7.90 o 
   1  11   9        1.96       20.20      6.42 o 
 -10  12   9        1.44        0.31      4.84 o 
  -9  12   9       11.10        3.85      5.93 o 
  -8  12   9        0.23        3.20      5.75 o 
  -7  12   9       20.20        9.62      5.67 o 
  -6  12   9       10.31        5.76      6.07 o 
  -5  12   9        0.52       -5.72      5.72 o 
  -4  12   9       39.75       40.62      6.12 o 
  -3  12   9       16.06       10.67      5.70 o 
  -2  12   9        0.04        4.98      7.35 o 
  -1  12   9        0.03       -0.48      5.50 o 
   0  12   9       87.07       80.96      8.71 o 
   1  12   9       11.69       13.90      7.30 o 
 -10  13   9        0.00       -4.25      8.76 o 
  -9  13   9       21.32       27.23     14.99 o 
  -8  13   9        4.32       -5.30      5.30 o 
  -7  13   9       14.85       -1.83      9.26 o 
  -6  13   9       37.47       30.90      7.36 o 
  -5  13   9        6.83        1.74      6.48 o 
  -4  13   9      239.54      233.67     10.03 o 
  -3  13   9      209.37      217.24      9.97 o 
  -2  13   9       26.83       29.77      6.71 o 
  -1  13   9       35.24       42.60      6.91 o 
   0  13   9        0.74       -1.09      5.55 o 
   1  13   9       11.41       16.76     14.25 o 
  -9  14   9        0.23        1.12      6.00 o 
  -8  14   9       14.38        7.68      6.17 o 
  -7  14   9       19.48       17.60      8.05 o 
  -6  14   9        0.05       -5.46      6.94 o 
  -5  14   9        1.55       -1.94      6.13 o 
  -4  14   9       81.90       94.51      7.89 o 
  -3  14   9        8.65        2.66      5.44 o 
  -2  14   9       84.01       74.50      7.60 o 
  -1  14   9       32.40       24.85      6.58 o 
   0  14   9        1.88       -6.56      6.56 o 
   1  14   9       38.17       24.27      8.03 o 
  -9  15   9        0.97        5.07      6.38 o 
  -8  15   9       21.68       22.80      6.86 o 
  -7  15   9       14.66        6.48      8.13 o 
  -6  15   9       16.27        4.29      8.60 o 
  -5  15   9       70.32       75.30      8.83 o 
  -4  15   9       45.43       41.24      6.35 o 
  -3  15   9       13.57       15.27      5.77 o 
  -2  15   9        4.56       -3.74      5.29 o 
  -1  15   9       14.61       14.01      6.21 o 
   0  15   9        1.03       -1.75      9.72 o 
   1  15   9        0.67       -1.11     11.42 o 
  -9  16   9        0.33       -3.84      6.09 o 
  -8  16   9       18.21       11.86      6.68 o 
  -7  16   9        0.03      -15.64     19.22 o 
  -6  16   9       12.66       13.59      8.28 o 
  -5  16   9       15.08        9.69      8.24 o 
  -4  16   9       34.11       22.67      5.89 o 
  -3  16   9       11.46       16.60      5.95 o 
  -2  16   9        9.74        7.46      5.65 o 
  -1  16   9       96.01       87.49     10.28 o 
   0  16   9       14.04       10.76      9.34 o 
   1  16   9        2.51       -5.66      8.13 o 
  -9  17   9        2.82       -8.19      8.69 o 
  -8  17   9        5.83       12.27      6.69 o 
  -7  17   9        0.03      -11.66     14.94 o 
  -6  17   9        3.78        1.29     11.42 o 
  -5  17   9       71.54       64.12     11.03 o 
  -4  17   9       47.67       30.43      7.71 o 
  -3  17   9        3.11       -3.69      5.15 o 
  -2  17   9       60.34       64.84      8.86 o 
  -1  17   9        2.26       -3.51      6.89 o 
   0  17   9       15.82       11.60      7.97 o 
  -9  18   9        3.35       -3.58      6.41 o 
  -8  18   9       21.64       25.09      7.02 o 
  -7  18   9        7.54        1.49      8.27 o 
  -6  18   9       31.04       16.77     10.33 o 
  -5  18   9       83.13       88.20     11.65 o 
  -4  18   9        0.57       -7.58      7.58 o 
  -3  18   9       18.00       14.90     10.40 o 
  -2  18   9        8.53       14.77     11.76 o 
  -1  18   9        0.96        4.48      7.35 o 
   0  18   9        3.68       -5.78      7.11 o 
  -8  19   9        1.40       -6.35     20.26 o 
  -7  19   9       21.42        6.90     14.49 o 
  -6  19   9        0.80       -1.43      8.19 o 
  -5  19   9       29.38       29.16     14.84 o 
  -4  19   9      101.61      102.51     12.88 o 
  -3  19   9        0.62       -5.33      5.33 o 
  -2  19   9       74.19      105.99     10.97 o 
  -1  19   9        5.30        5.17     10.68 o 
   0  19   9        0.44       -1.24      7.76 o 
  -8  20   9        1.62       -7.81      8.45 o 
  -7  20   9       32.70       24.65      9.22 o 
  -6  20   9       32.83       23.91      8.47 o 
  -5  20   9       25.96       11.54      8.64 o 
  -4  20   9       34.79       30.27      9.85 o 
  -3  20   9        3.40        2.28      7.94 o 
  -2  20   9        3.01        7.95      7.67 o 
  -1  20   9        0.78       -5.87      8.71 o 
   0  20   9        2.84       -5.07      9.24 o 
  -8  21   9        0.06      -18.22     19.03 o 
  -7  21   9        0.03      -10.83     10.83 o 
  -6  21   9       38.34       22.74      9.21 o 
  -5  21   9        2.62       -5.19      7.61 o 
  -4  21   9       21.16       13.74      8.41 o 
  -3  21   9       13.12        8.79      7.05 o 
  -2  21   9        0.60        6.75      7.48 o 
  -1  21   9       46.68       52.56      8.39 o 
  -7  22   9        0.96       -9.26      9.26 o 
  -6  22   9        9.86        8.63     10.78 o 
  -5  22   9       12.28       -0.97      8.13 o 
  -4  22   9        2.14      -20.81     20.81 o 
  -3  22   9        0.04        2.63     13.76 o 
  -2  22   9        1.77        1.04      7.07 o 
  -1  22   9        5.56       -1.45      6.21 o 
  -7  23   9        4.68       -3.47      9.37 o 
  -6  23   9        0.82       -7.94      7.94 o 
  -5  23   9        3.55       -6.38      6.38 o 
  -4  23   9        2.40      -12.15     22.39 o 
  -3  23   9       52.22       60.24     19.05 o 
  -2  23   9       55.36       80.49     15.33 o 
  -1  23   9        1.89       -3.54     12.14 o 
  -6  24   9        3.59        4.84      7.89 o 
  -5  24   9        2.75      -22.28     22.28 o 
  -4  24   9        0.20      -12.77     22.93 o 
  -3  24   9        8.68      -15.24     22.45 o 
  -2  24   9       13.63       23.49     11.43 o 
  -6  25   9        0.30      -16.02     16.22 o 
  -5  25   9       24.37        4.46     25.10 o 
  -4  25   9        3.20      -12.59     23.37 o 
  -3  25   9        9.62      -20.75     23.26 o 
  -4  26   9       10.98      -22.06     22.06 o 
 -10   0  10        2.23       -4.90      5.98 o 
  -9   0  10        0.07       -1.80      5.72 o 
  -8   0  10       20.08       17.28      9.42 o 
  -7   0  10      280.59      264.30     19.35 o 
  -6   0  10      386.88      353.13     16.68 o 
  -5   0  10      327.58      328.07     16.26 o 
  -4   0  10       76.99       53.32      9.89 o 
  -3   0  10      150.08      165.64     13.22 o 
  -2   0  10       10.96       12.09      8.04 o 
  -1   0  10      216.30      240.03     14.74 o 
   0   0  10        0.80       -2.50      7.44 o 
   1   0  10        0.03        9.90      9.45 o 
 -10   1  10        0.19       -4.01      4.01 o 
  -9   1  10        5.36        3.68      4.19 o 
  -8   1  10        4.64        5.78      6.16 o 
  -7   1  10       31.30       41.25      8.20 o 
  -6   1  10        5.01       31.58      6.05 o 
  -5   1  10       14.44       42.60      6.59 o 
  -4   1  10       43.27       51.77      6.82 o 
  -3   1  10      119.94      130.61      8.74 o 
  -2   1  10        7.42        6.68      5.56 o 
  -1   1  10       32.84       61.56     12.70 o 
   0   1  10        2.00       -4.98      4.98 o 
   1   1  10        5.52        9.04      6.16 o 
 -10   2  10        5.20        2.11      4.39 o 
  -9   2  10        8.49        4.60      4.24 o 
  -8   2  10        2.36        6.15      6.28 o 
  -7   2  10       91.52      112.67     10.68 o 
  -6   2  10       53.41       82.33      9.38 o 
  -5   2  10       80.26       82.97      7.55 o 
  -4   2  10       17.83       32.72      6.39 o 
  -3   2  10       48.82       50.34      6.85 o 
  -2   2  10       10.81       34.03      7.28 o 
  -1   2  10        5.32       15.67      6.16 o 
   0   2  10        9.75        6.34      5.61 o 
   1   2  10        9.34       10.08      6.15 o 
 -10   3  10        0.01       -4.14      4.14 o 
  -9   3  10       10.84        9.03      4.39 o 
  -8   3  10       50.26       65.79      8.75 o 
  -7   3  10       11.67       36.35     11.23 o 
  -6   3  10      229.84      255.15     12.11 o 
  -5   3  10      226.78      200.89      9.74 o 
  -4   3  10      154.51      134.16      8.82 o 
  -3   3  10       12.84       11.02      5.60 o 
  -2   3  10      287.28      245.63     10.48 o 
  -1   3  10       15.01       19.36      8.00 o 
   0   3  10       12.35       15.09      5.90 o 
   1   3  10        8.79        6.23      6.22 o 
 -10   4  10        2.86       -2.60      4.26 o 
  -9   4  10       11.90        6.34      4.28 o 
  -8   4  10       47.48       53.20      8.31 o 
  -7   4  10        4.46       11.39      9.99 o 
  -6   4  10       85.77      134.05     21.51 o 
  -5   4  10      248.24      277.29     10.98 o 
  -4   4  10        0.44        4.27      5.48 o 
  -3   4  10       14.89       16.27      5.96 o 
  -2   4  10        2.97       29.07     11.84 o 
  -1   4  10       20.01       34.25      6.58 o 
   0   4  10       39.93       40.44      6.89 o 
   1   4  10        1.18        2.39      5.97 o 
 -10   5  10        8.75        9.11      5.55 o 
  -9   5  10        2.49        3.60      4.96 o 
  -8   5  10       49.52       53.55      8.47 o 
  -7   5  10      202.77      169.06     11.81 o 
  -6   5  10      488.55      517.71     26.76 o 
  -5   5  10      129.28      138.94      8.79 o 
  -4   5  10       46.31       53.11      6.97 o 
  -3   5  10       65.75       76.36     10.43 o 
  -2   5  10        8.02        7.81      5.72 o 
  -1   5  10      127.68      109.21      8.79 o 
   0   5  10       14.25       12.72      6.05 o 
   1   5  10       21.45       17.75      6.50 o 
 -10   6  10        3.45       -4.79      4.79 o 
  -9   6  10       23.44       17.04      5.59 o 
  -8   6  10        1.53       10.21      6.42 o 
  -7   6  10        7.43       23.46      7.26 o 
  -6   6  10       25.74       50.33      7.85 o 
  -5   6  10       21.43       24.85      6.08 o 
  -4   6  10       37.65       44.81      6.72 o 
  -3   6  10      222.08      204.84      9.80 o 
  -2   6  10        0.81        0.57      5.51 o 
  -1   6  10       29.78       31.38      6.55 o 
   0   6  10        7.00       14.13      6.25 o 
   1   6  10        3.15        5.84      6.19 o 
 -10   7  10        4.07        6.68      5.23 o 
  -9   7  10        0.98       -2.98      4.84 o 
  -8   7  10        8.30       -1.35      5.78 o 
  -7   7  10        1.86        5.31      9.48 o 
  -6   7  10       37.66       62.02      8.19 o 
  -5   7  10        4.75       -0.55      5.11 o 
  -4   7  10      119.83      108.61      8.41 o 
  -3   7  10        0.04       24.31      5.99 o 
  -2   7  10       37.14       50.76      7.12 o 
  -1   7  10        0.01        3.71      5.68 o 
   0   7  10       23.95       19.06      6.52 o 
   1   7  10        4.85        5.07      5.87 o 
 -10   8  10        7.28        4.41      6.64 o 
  -9   8  10        4.77        4.33      6.19 o 
  -8   8  10        1.70       -5.56      5.56 o 
  -7   8  10        6.88       -4.77      7.75 o 
  -6   8  10        0.63       -0.01      6.52 o 
  -5   8  10       25.95       10.01      5.44 o 
  -4   8  10       11.28       23.95      6.00 o 
  -3   8  10       42.15       40.53      6.87 o 
  -2   8  10       90.66       95.64      8.37 o 
  -1   8  10        0.83       -5.63      5.89 o 
   0   8  10       15.55       23.13      6.74 o 
   1   8  10        0.86       -3.94      5.60 o 
 -10   9  10        6.86        0.79     10.23 o 
  -9   9  10        0.90        0.57      6.03 o 
  -8   9  10        0.99        0.46      8.00 o 
  -7   9  10        1.88       -4.99      5.90 o 
  -6   9  10       51.83       41.95      7.98 o 
  -5   9  10       31.18       29.17      6.13 o 
  -4   9  10       16.15        3.67      7.57 o 
  -3   9  10       18.84       14.96      6.04 o 
  -2   9  10       48.46       38.81      6.98 o 
  -1   9  10       12.36       16.27      7.25 o 
   0   9  10       39.42       41.95      7.39 o 
   1   9  10        1.73       -8.51     12.79 o 
 -10  10  10        2.40       -2.12      6.27 o 
  -9  10  10       40.68       24.43      7.25 o 
  -8  10  10        0.10       -7.41      7.41 o 
  -7  10  10        0.34       -9.59      9.59 o 
  -6  10  10       23.59       12.55     10.26 o 
  -5  10  10        1.73        5.54      7.10 o 
  -4  10  10       27.54       12.88      5.86 o 
  -3  10  10        5.49        3.51      5.73 o 
  -2  10  10       34.20       35.01      6.94 o 
  -1  10  10       10.75       -1.00      5.89 o 
   0  10  10       30.25       29.61      7.06 o 
 -10  11  10        0.10       -5.92      6.14 o 
  -9  11  10        4.64       -5.36      5.64 o 
  -8  11  10        0.34       -5.99      7.54 o 
  -7  11  10        6.46       -5.41      9.40 o 
  -6  11  10        0.80       -4.98      7.40 o 
  -5  11  10        5.34        8.82      7.23 o 
  -4  11  10       30.60       28.21      9.78 o 
  -3  11  10        6.60       17.79      7.13 o 
  -2  11  10       38.65       51.69      7.50 o 
  -1  11  10        9.27        4.87      6.19 o 
   0  11  10        3.39        9.14      6.43 o 
  -9  12  10        2.56        3.95      7.58 o 
  -8  12  10       26.38       23.93      9.57 o 
  -7  12  10       25.43       15.61     17.13 o 
  -6  12  10       29.92       23.95      7.45 o 
  -5  12  10      266.81      259.00     13.33 o 
  -4  12  10        8.30        7.59      5.71 o 
  -3  12  10      251.69      250.55     11.13 o 
  -2  12  10       28.91       26.21      6.82 o 
  -1  12  10       17.04        8.70      9.77 o 
   0  12  10       22.12       32.48      7.27 o 
  -9  13  10        1.02       -6.15      6.74 o 
  -8  13  10        0.17       10.19      8.66 o 
  -7  13  10        0.36      -10.16     10.16 o 
  -6  13  10        6.32        0.93      8.56 o 
  -5  13  10        0.54        9.58      7.05 o 
  -4  13  10        3.51       -2.08      5.20 o 
  -3  13  10        1.92        5.21      5.92 o 
  -2  13  10        1.84       -5.78      5.86 o 
  -1  13  10        3.65        6.70      6.33 o 
   0  13  10       49.89       42.18      9.08 o 
  -9  14  10        5.66       10.46     12.45 o 
  -8  14  10       12.10       15.83      9.29 o 
  -7  14  10        0.28      -10.89     11.06 o 
  -6  14  10       30.57       14.91      9.18 o 
  -5  14  10       58.56       57.49      9.14 o 
  -4  14  10        0.09       -4.02      5.52 o 
  -3  14  10       15.43       12.19      6.29 o 
  -2  14  10      104.39      102.67      9.04 o 
  -1  14  10       15.40        9.49      7.47 o 
   0  14  10       16.44       33.17      9.30 o 
  -9  15  10       13.57       14.52      7.15 o 
  -8  15  10       45.65       28.60     11.01 o 
  -7  15  10        4.17       -0.19     25.69 o 
  -6  15  10        0.00       -4.56      8.18 o 
  -5  15  10       56.75       57.04      8.98 o 
  -4  15  10        4.84        4.19      8.63 o 
  -3  15  10       37.44       34.08      9.32 o 
  -2  15  10       20.35       31.71      7.15 o 
  -1  15  10       12.16       15.28      8.01 o 
   0  15  10        0.68        3.14      8.19 o 
  -9  16  10        0.46       -8.13      8.13 o 
  -8  16  10        1.81       -6.91      8.23 o 
  -7  16  10       17.28        8.79     10.72 o 
  -6  16  10        1.89       -3.58     22.34 o 
  -5  16  10        7.10        6.44      9.03 o 
  -4  16  10        3.09       -2.07      7.18 o 
  -3  16  10       18.38       15.09      7.81 o 
  -2  16  10        1.20       -5.92      5.92 o 
  -1  16  10       13.97       12.43      7.97 o 
  -8  17  10        2.95        6.11      9.19 o 
  -7  17  10        8.93       -3.42     17.49 o 
  -6  17  10        0.51       -2.64      9.54 o 
  -5  17  10        0.90      -11.74     11.74 o 
  -4  17  10       67.18       71.54      9.43 o 
  -3  17  10        9.78        8.30      6.30 o 
  -2  17  10       14.40        7.31      8.37 o 
  -1  17  10       12.14        4.85      8.24 o 
  -8  18  10        1.28       -1.19      8.90 o 
  -7  18  10        1.10       -6.43     21.93 o 
  -6  18  10       36.67       31.91     10.42 o 
  -5  18  10        0.88       -9.90     12.97 o 
  -4  18  10       34.43       35.90     10.80 o 
  -3  18  10       34.91       21.29      6.74 o 
  -2  18  10        1.35       -7.13      7.13 o 
  -1  18  10       30.15       24.93      8.89 o 
  -8  19  10       16.49       -5.88     22.13 o 
  -7  19  10       18.90        9.86      9.83 o 
  -6  19  10        0.57        4.41     16.17 o 
  -5  19  10        1.14       -8.16      8.16 o 
  -4  19  10       22.29       29.15     10.26 o 
  -3  19  10        0.07       -7.15      7.15 o 
  -2  19  10        4.28        0.50     12.44 o 
  -7  20  10       45.47       29.88     26.99 o 
  -6  20  10       41.52       40.15     12.77 o 
  -5  20  10        0.72       -4.88     14.34 o 
  -4  20  10        3.79      -11.25     11.25 o 
  -3  20  10       36.67       21.87     13.94 o 
  -2  20  10       30.75       20.02      8.84 o 
  -7  21  10        0.09      -11.57     14.01 o 
  -6  21  10       14.40        8.01      9.24 o 
  -5  21  10        0.67       -3.46      9.59 o 
  -4  21  10       22.18      -18.97     20.97 o 
  -3  21  10       37.94       36.88     21.58 o 
  -2  21  10       10.30        1.03      8.07 o 
  -6  22  10       21.76        9.20     14.61 o 
  -5  22  10       18.39        2.74     16.03 o 
  -4  22  10       15.12       -7.72     22.75 o 
  -3  22  10        8.16       25.10     17.61 o 
  -6  23  10        2.97       -3.19      7.80 o 
  -5  23  10        0.53      -23.05     23.05 o 
  -4  23  10        1.24      -21.23     21.23 o 
 -10   1  11        0.15        0.70      6.45 o 
  -9   1  11        1.49        1.28      6.32 o 
  -8   1  11      197.81      200.09     12.27 o 
  -7   1  11       16.40       12.98      8.10 o 
  -6   1  11       47.13       44.69      6.88 o 
  -5   1  11       55.16       52.49      7.29 o 
  -4   1  11       18.05       12.02      6.16 o 
  -3   1  11       34.05       27.60      6.53 o 
  -2   1  11        9.85        0.44      6.54 o 
  -1   1  11       25.66       32.94      7.06 o 
   0   1  11        5.06        4.57      6.01 o 
 -10   2  11        7.20       20.24      7.36 o 
  -9   2  11       17.44        9.64      6.60 o 
  -8   2  11        0.16       18.48     13.14 o 
  -7   2  11       47.04       31.67      8.92 o 
  -6   2  11        0.99       -3.33      5.23 o 
  -5   2  11        5.91        2.40      5.69 o 
  -4   2  11       21.85       11.30      6.28 o 
  -3   2  11       28.22       31.44      6.79 o 
  -2   2  11       10.40        0.35      7.22 o 
  -1   2  11       10.58        8.64      6.27 o 
   0   2  11        0.94        6.07      6.00 o 
 -10   3  11        2.90       -0.12      6.32 o 
  -9   3  11        6.78       12.54      9.27 o 
  -8   3  11       36.85       44.15      8.58 o 
  -7   3  11      116.45      115.00     11.45 o 
  -6   3  11        3.92       -5.77      6.44 o 
  -5   3  11       16.83        9.35      5.99 o 
  -4   3  11        6.49       -4.20      5.68 o 
  -3   3  11       16.47       27.33      6.84 o 
  -2   3  11       25.98       16.94      6.32 o 
  -1   3  11        9.13        3.66      6.21 o 
   0   3  11       26.02       34.67      7.27 o 
 -10   4  11        3.25       -4.83      8.53 o 
  -9   4  11       19.57       19.70      7.18 o 
  -8   4  11       14.27       15.09      7.27 o 
  -7   4  11        8.88        1.97     10.27 o 
  -6   4  11        7.61       -6.19      6.19 o 
  -5   4  11       22.97       31.61      6.55 o 
  -4   4  11        0.01       -5.55      5.55 o 
  -3   4  11      101.67      119.37      9.18 o 
  -2   4  11        9.93       15.56      6.41 o 
  -1   4  11       17.69        9.13      6.59 o 
   0   4  11       20.97       22.10      6.78 o 
 -10   5  11        2.79        0.62      6.15 o 
  -9   5  11        1.03       -5.95      5.95 o 
  -8   5  11        7.70       10.92      8.00 o 
  -7   5  11       13.28       17.16     10.05 o 
  -6   5  11       26.99       26.73      7.73 o 
  -5   5  11      139.99      140.96      9.20 o 
  -4   5  11       10.60        8.60      6.12 o 
  -3   5  11        0.32       15.71      6.40 o 
  -2   5  11       81.51       93.56      8.82 o 
  -1   5  11        2.91       -1.09      6.13 o 
   0   5  11        0.04       -2.53      9.37 o 
 -10   6  11        1.22       -1.97      8.94 o 
  -9   6  11        0.07        2.81      6.31 o 
  -8   6  11       20.25       15.76      7.32 o 
  -7   6  11        4.82       -0.79      7.51 o 
  -6   6  11       38.66       42.49      8.25 o 
  -5   6  11       27.80       39.31      6.81 o 
  -4   6  11       70.62       95.00      8.66 o 
  -3   6  11       13.52       20.94      6.72 o 
  -2   6  11       12.20       13.94      6.33 o 
  -1   6  11        5.78        6.97      6.36 o 
 -10   7  11        7.58       11.48     10.31 o 
  -9   7  11        0.00       -4.23      5.94 o 
  -8   7  11        1.36       -6.30      6.30 o 
  -7   7  11       48.31       43.23     12.84 o 
  -6   7  11       11.87       -1.91      6.95 o 
  -5   7  11        3.50        0.37      7.95 o 
  -4   7  11      101.12      113.42      9.03 o 
  -3   7  11       40.75       36.44      7.23 o 
  -2   7  11        4.78        3.34      6.10 o 
  -1   7  11       22.92       19.53      7.05 o 
  -9   8  11       18.53       17.31      9.90 o 
  -8   8  11       40.83       37.55      8.60 o 
  -7   8  11      193.95      194.32     11.68 o 
  -6   8  11       43.25       40.12      8.51 o 
  -5   8  11       61.39       82.00      8.17 o 
  -4   8  11       16.61       16.54      6.44 o 
  -3   8  11        3.30        4.07      6.24 o 
  -2   8  11        0.89        2.22      6.23 o 
  -1   8  11        0.55       -5.99      5.99 o 
  -9   9  11        0.95       -0.81      8.65 o 
  -8   9  11       32.71       41.91      8.44 o 
  -7   9  11        0.01       -2.08      8.75 o 
  -6   9  11       11.51       -1.13      7.27 o 
  -5   9  11       42.23       39.41      8.69 o 
  -4   9  11        0.11       -5.78      5.78 o 
  -3   9  11       44.42       30.73      7.30 o 
  -2   9  11       42.41       30.47      7.24 o 
  -1   9  11        2.49       -6.15      6.15 o 
  -9  10  11        0.32       -5.34      7.72 o 
  -8  10  11        0.06        2.77      8.86 o 
  -7  10  11        8.50       -4.59      7.12 o 
  -6  10  11       23.40       12.93      9.61 o 
  -5  10  11        2.08       -0.98      7.54 o 
  -4  10  11        1.95        2.44      6.09 o 
  -3  10  11        1.01       -6.73      6.73 o 
  -2  10  11        2.94        3.53      6.25 o 
  -1  10  11        5.20       -3.62      6.30 o 
  -9  11  11        0.24        8.23      9.28 o 
  -8  11  11        0.87        2.25      8.91 o 
  -7  11  11        0.05       -3.55      7.34 o 
  -6  11  11        2.29       -6.93      6.93 o 
  -5  11  11       33.80       20.23      8.42 o 
  -4  11  11       34.17       39.26      7.20 o 
  -3  11  11        1.95       -5.89      6.04 o 
  -2  11  11       58.99       65.24      8.43 o 
  -1  11  11        9.20        2.06      6.70 o 
  -9  12  11        2.79       -8.25      8.25 o 
  -8  12  11        5.28       -4.31      8.69 o 
  -7  12  11       20.63       13.74     20.63 o 
  -6  12  11        0.35       -9.43      9.43 o 
  -5  12  11       21.02        4.89      7.82 o 
  -4  12  11        5.45        0.22      5.90 o 
  -3  12  11        1.50       -7.65      7.65 o 
  -2  12  11       13.79       15.19      6.87 o 
  -1  12  11       13.44       10.04      6.94 o 
  -9  13  11        4.33        4.49      9.40 o 
  -8  13  11        0.54       -5.83      8.47 o 
  -7  13  11        9.58        3.44     10.51 o 
  -6  13  11        1.32       -7.75      7.75 o 
  -5  13  11       10.74        0.00      7.78 o 
  -4  13  11       37.97       30.16      7.27 o 
  -3  13  11        0.04       -6.32      6.32 o 
  -2  13  11        9.90        9.44      6.78 o 
  -1  13  11       25.09        7.52      9.87 o 
  -8  14  11        4.93       -6.69      8.67 o 
  -7  14  11        4.27       -3.07     17.75 o 
  -6  14  11        2.45       -7.03      7.03 o 
  -5  14  11        1.81       -7.34      7.34 o 
  -4  14  11        3.68        1.19      5.95 o 
  -3  14  11        9.91       -5.85      6.10 o 
  -2  14  11        0.49       -6.34      6.34 o 
  -8  15  11        5.80       17.57     10.94 o 
  -7  15  11        5.62       -5.22      8.54 o 
  -6  15  11       15.94       11.25      9.56 o 
  -5  15  11        6.35       -3.53      7.96 o 
  -4  15  11       38.28       28.56      7.25 o 
  -3  15  11        0.11       -5.78      5.78 o 
  -2  15  11        3.08       -6.84      8.79 o 
  -8  16  11        1.18       -5.49      9.15 o 
  -7  16  11       52.59       33.16     13.19 o 
  -6  16  11       18.28       16.84     10.32 o 
  -5  16  11       27.64       38.03     16.98 o 
  -4  16  11       23.33       11.34      8.60 o 
  -3  16  11        2.19       -5.42      7.30 o 
  -2  16  11       25.89       20.91      8.77 o 
  -8  17  11        2.84       -0.64      8.73 o 
  -7  17  11        4.63      -11.30     11.59 o 
  -6  17  11        8.39        3.10     22.95 o 
  -5  17  11       45.88       44.31     18.84 o 
  -4  17  11        2.60       -8.75      8.75 o 
  -3  17  11        1.38       -5.78      5.78 o 
  -7  18  11        4.07      -18.31     18.31 o 
  -6  18  11       61.92       26.44     10.91 o 
  -5  18  11        0.23       -4.79      9.45 o 
  -4  18  11       94.23       87.07     13.27 o 
  -3  18  11        3.78       -2.48      7.56 o 
  -7  19  11       16.90       -8.52     12.50 o 
  -6  19  11        8.41       10.85     12.37 o 
  -5  19  11       68.13       69.08     20.89 o 
  -4  19  11       11.70       -4.26      9.15 o 
  -6  20  11        1.12       -7.01     25.68 o 
  -5  20  11        0.54       -4.05     15.03 o 
  -9   0  12       31.64       38.82     12.25 o 
  -8   0  12        0.15      -10.82     10.82 o 
  -7   0  12       38.21       34.53     13.70 o 
  -6   0  12        0.01       -4.09      8.28 o 
  -5   0  12       56.64       65.82     11.61 o 
  -4   0  12       21.01       15.43      9.73 o 
  -3   0  12       60.04       65.74     12.08 o 
  -2   0  12       36.39       44.62     10.95 o 
  -9   1  12       22.53       15.65     12.96 o 
  -8   1  12        1.30       -0.40      8.01 o 
  -7   1  12        0.03       -2.83      8.40 o 
  -6   1  12        0.60       -5.55      5.55 o 
  -5   1  12        0.00        3.61      6.33 o 
  -4   1  12       20.11       17.00      6.73 o 
  -3   1  12        0.56        2.08      6.19 o 
  -2   1  12       10.87       10.19      6.67 o 
  -9   2  12       25.09       27.58      8.19 o 
  -8   2  12        0.25       -3.63      7.80 o 
  -7   2  12        7.53       -8.11      8.34 o 
  -6   2  12        4.56       -7.00      7.00 o 
  -5   2  12       73.95       78.02      8.53 o 
  -4   2  12        2.04       -5.68      5.68 o 
  -3   2  12        5.73        1.20      6.43 o 
  -2   2  12       10.28        2.59      6.54 o 
  -9   3  12       20.65        7.73      7.24 o 
  -8   3  12        1.29       -8.22      8.22 o 
  -7   3  12       31.40       18.90      9.11 o 
  -6   3  12        0.00       -7.04      7.04 o 
  -5   3  12        4.41        8.87      6.43 o 
  -4   3  12        0.81       -3.53      6.08 o 
  -3   3  12       12.76       11.09      6.52 o 
  -2   3  12        0.04       -3.89      6.21 o 
  -9   4  12        2.30       -3.48      6.88 o 
  -8   4  12        2.17       -1.69      7.50 o 
  -7   4  12       14.47        3.29      8.61 o 
  -6   4  12        0.43       -9.36      9.36 o 
  -5   4  12        1.58       -5.83      5.83 o 
  -4   4  12       37.12       39.12      7.61 o 
  -3   4  12       20.56       15.25      6.87 o 
  -2   4  12        0.48       -2.09      6.31 o 
  -9   5  12        0.00       -5.62      7.47 o 
  -8   5  12       29.57       19.60      8.65 o 
  -7   5  12        0.81       -4.35      8.32 o 
  -6   5  12        0.04       -7.07      7.07 o 
  -5   5  12        4.66       -2.66      5.94 o 
  -4   5  12       11.67       11.85      6.70 o 
  -3   5  12        0.12       -1.95      6.49 o 
  -2   5  12       16.05       21.91      7.48 o 
  -9   6  12       13.09        8.71      7.91 o 
  -8   6  12        2.01       -7.19      7.19 o 
  -7   6  12       42.26       36.36     10.81 o 
  -6   6  12       12.20        2.95      7.78 o 
  -5   6  12       21.19       22.24      6.79 o 
  -4   6  12        1.87       -6.09      6.09 o 
  -3   6  12        8.64        9.49      6.85 o 
  -2   6  12        4.39        7.05      6.75 o 
  -9   7  12       18.43       18.27      7.64 o 
  -8   7  12       28.72       28.27      9.15 o 
  -7   7  12        9.24        4.18      8.51 o 
  -6   7  12       32.70       34.33      8.99 o 
  -5   7  12        9.97        2.46      6.06 o 
  -4   7  12       14.45        3.95      6.42 o 
  -3   7  12       59.14       65.41      8.61 o 
  -2   7  12        7.95        1.81      6.87 o 
  -9   8  12        1.50       -4.72      6.61 o 
  -8   8  12       23.30       25.65     12.39 o 
  -7   8  12        1.49       -7.20      7.20 o 
  -6   8  12        0.75       -7.17      7.17 o 
  -5   8  12       14.43        7.52      6.30 o 
  -4   8  12      103.57       94.30      9.26 o 
  -3   8  12        0.97        2.01      6.63 o 
  -2   8  12       35.71       27.07      7.37 o 
  -9   9  12       21.68       17.32     10.43 o 
  -8   9  12       44.70       36.35      8.89 o 
  -7   9  12       19.64       17.38      8.37 o 
  -6   9  12       24.28       17.82      8.73 o 
  -5   9  12        4.41        0.25      8.08 o 
  -4   9  12       21.64       17.24      6.99 o 
  -3   9  12        0.59       -6.83      6.83 o 
  -2   9  12        0.08      -10.37     23.47 o 
  -8  10  12       14.00        8.06     11.94 o 
  -7  10  12       73.11       73.40     17.78 o 
  -6  10  12        1.63       -5.95      8.01 o 
  -5  10  12       21.23       16.53      8.87 o 
  -4  10  12        0.11       -5.76      5.76 o 
  -3  10  12        0.75       -6.39      6.39 o 
  -8  11  12       12.33       15.88     10.36 o 
  -7  11  12        2.15       -6.16     10.75 o 
  -6  11  12       16.23        5.85      8.55 o 
  -5  11  12       11.01       -7.03      8.18 o 
  -4  11  12        0.27       -6.04      6.04 o 
  -3  11  12       34.54       20.53      7.54 o 
  -8  12  12       17.71       22.52     11.21 o 
  -7  12  12       10.49       -7.31      7.31 o 
  -6  12  12        1.25       -8.09      8.09 o 
  -5  12  12        5.53       -3.94      8.54 o 
  -4  12  12        4.10       -3.38      6.15 o 
  -3  12  12        1.46       -4.39      6.82 o 
  -8  13  12        5.94        2.77      9.37 o 
  -7  13  12        0.00      -11.81     11.81 o 
  -6  13  12        1.14       -7.92      7.92 o 
  -5  13  12        6.07       -8.08      8.08 o 
  -4  13  12        2.56       -6.27      6.27 o 
  -3  13  12        1.76       -6.54      9.97 o 
  -7  14  12        2.99      -12.47     21.72 o 
  -6  14  12        1.17       -8.54      8.54 o 
  -5  14  12       16.77       -7.31      8.31 o 
  -4  14  12       10.07       -9.96     10.81 o 
  -7  15  12        4.01       -5.38      9.00 o 
  -6  15  12       53.78       47.02     11.83 o 
  -5  15  12        1.56       -8.89      8.89 o 
  -4  15  12       45.61       43.80     10.39 o 
  -6  16  12       15.23       -2.18     12.88 o 
  -5  16  12        1.85      -10.37     10.37 o 
  -8   1  13        0.29       -8.47      8.47 o 
  -7   1  13        2.60       -2.68      9.18 o 
  -6   1  13        0.26       -9.02      9.02 o 
  -5   1  13        2.36       -8.75      8.75 o 
  -4   1  13       26.04       18.89      7.24 o 
  -8   2  13        2.83       -6.17      9.05 o 
  -7   2  13       22.56       19.88      9.89 o 
  -6   2  13        0.03       -5.56      7.53 o 
  -5   2  13        5.24       -6.04      6.04 o 
  -4   2  13       37.63       34.97      7.88 o 
  -8   3  13        2.62      -13.75     18.65 o 
  -7   3  13       10.00       -4.99     12.91 o 
  -6   3  13       28.53       36.73      9.26 o 
  -5   3  13        2.76       -6.02      6.02 o 
  -4   3  13        0.45        8.01      6.80 o 
  -8   4  13        0.25      -15.41     15.41 o 
  -7   4  13        0.92       -8.06     11.72 o 
  -6   4  13       85.23       84.21     10.66 o 
  -5   4  13        0.80       -6.05      6.05 o 
  -4   4  13       28.02        8.65      7.22 o 
  -8   5  13        1.74       -7.49      7.49 o 
  -7   5  13        0.00      -10.80     10.80 o 
  -6   5  13        4.41        5.04      8.33 o 
  -5   5  13        6.78       -6.23      6.23 o 
  -4   5  13        2.91       -3.07      6.63 o 
  -8   6  13        3.97       -8.38      8.38 o 
  -7   6  13       44.58       31.40     10.26 o 
  -6   6  13        0.75       -5.40      8.04 o 
  -5   6  13        4.27       -8.31      8.75 o 
  -4   6  13       12.74        4.45      6.86 o 
  -7   7  13        1.84        9.69      9.42 o 
  -6   7  13        0.06       -9.31      9.31 o 
  -5   7  13       28.73       14.65      9.34 o 
  -7   8  13       61.10       36.30     10.67 o 
  -6   8  13        8.77       -8.69      8.69 o 
  -5   8  13       45.29       29.72      9.90 o 
  -7   9  13        3.83       -8.89      8.89 o 
  -6   9  13       19.10       -6.11      8.60 o 
  -5   9  13        3.57       -8.48      8.48 o 
  -6  10  13        0.00       -8.43      8.43 o 
                                                 
